# Supplementary material for: The metabolic profile of a rat model of chronic kidney disease
Source: PeerJ. 2017 May 23;5:e3352. doi: 10.7717/peerj.3352 (PMC5444364; doi:10.7717/peerj.3352)
Supplement: Supplemental Information 2 [file peerj-05-3352-s002.xlsx]

## Sheet: Sheet1
No.	Group	Ct-18S	Nephrin	CtDiff	Nephrin	Podocin	CtDiff	Podocin	Kim1	CtDiff	Kim1	Ngal	CtDiff	Ngal	Osteopontin	CtDiff	Osteopontin	Collagen1	CtDiff	Collagen1	alpha-SMA	CtDiff	alpha-SMA
1	1.11wLS	13.358	30.7391	17.3811	0.878788	28.8245	15.4665	0.847054	32.6604	19.3024	1.24916	34.2313	20.8733	0.78403	24.5367	11.1787	1.13043	36.7227	23.3647	0.443358	27.2911	13.9331	0.953549
2	1.11wLS	13.8184	30.9556	17.1372	1.04064	28.8257	15.0073	1.16452	33.6744	19.856	0.851083	35.0097	21.1913	0.628945	24.9155	11.0971	1.19629	36.7503	22.9318	0.598521	27.4835	13.665	1.14825
3	1.11wLS	13.4341	30.8195	17.3854	0.876176	28.6678	15.2336	0.995427	33.0688	19.6347	0.992176	34.5222	21.0881	0.675581	25.4486	12.0145	0.633368	35.9788	22.5447	0.782744	27.3796	13.9455	0.945386
4	1.11wLS	13.5842	30.6741	17.0898	1.07538	28.843	15.2588	0.978237	33.4916	19.9074	0.821276	33.9447	20.3605	1.11872	24.6623	11.078	1.21217	36.9466	23.3623	0.444109	27.401	13.8167	1.03366
5	1.11wLS	13.4237	30.8643	17.4406	0.843299	28.9832	15.5595	0.794164	33.1066	19.6829	0.959549	33.3324	19.9087	1.5301	24.3779	10.9542	1.32083	35.6888	22.2651	0.950151	27.6063	14.1826	0.8021
6	1.11wLS	13.5113	31.1462	17.6349	0.73701	29.5507	16.0394	0.569432	33.7372	20.2259	0.658592	34.0662	20.5549	0.977658	24.8776	11.3663	0.992633	36.9589	23.4476	0.418611	27.6163	14.105	0.846427
7	1.11wLS	14.0884	30.3222	16.2337	1.94657	28.4322	14.3438	1.84455	32.8351	18.7467	1.83608	33.71	19.6216	1.86701	25.4327	11.3443	1.00787	33.9832	19.8948	4.91276	27.0113	12.9229	1.92058
8	1.11wLS	13.4089	30.6636	17.2547	0.959253	28.3162	14.9073	1.24809	33.0397	19.6308	0.994848	33.989	20.5801	0.960737	25.2207	11.8118	0.72889	33.1282	19.7193	5.54789	27.7538	14.3449	0.716777
9	2.11wHS	13.2722	30.7509	17.4787	0.821309	28.918	15.6458	0.748075	29.5304	16.2582	10.304	32.2878	19.0156	2.84163	22.9184	9.64621	3.27027	34.2036	20.9314	2.39473	27.1085	13.8363	1.01972
10	2.11wHS	13.3334	30.9602	17.6269	0.741134	28.5923	15.259	0.978106	30.0035	16.6702	7.74454	32.684	19.3507	2.25269	23.5614	10.228	2.18498	34.845	21.5116	1.60175	27.299	13.9657	0.93226
11	2.11wHS	13.3398	30.8782	17.5384	0.787981	28.3682	15.0284	1.14759	29.832	16.4921	8.76158	32.2502	18.9104	3.05665	23.2558	9.91599	2.71251	34.1583	20.8185	2.58978	26.9241	13.5843	1.21433
12	2.11wHS	13.2102	30.8635	17.6534	0.727651	28.1737	14.9635	1.20037	28.5164	15.3062	19.9332	30.8338	17.6236	7.45762	22.0581	8.84797	5.68692	33.6121	20.402	3.45654	26.6985	13.4883	1.2979
13	2.11wHS	13.6193	31.5551	17.9358	0.598287	28.9506	15.3313	0.930252	32.2363	18.617	2.00878	33.4964	19.8771	1.56397	24.1731	10.5538	1.74333	34.9429	21.3236	1.82475	27.2547	13.6354	1.17211
14	2.11wHS	13.5215	30.6727	17.1512	1.03059	28.3512	14.8297	1.31709	30.8731	17.3516	4.82914	32.6413	19.1198	2.64367	23.5666	10.0451	2.48031	33.1173	19.5958	6.04408	26.8911	13.3696	1.40922
15	2.11wHS	13.3034	30.8811	17.5778	0.766797	28.4299	15.1265	1.07215	29.6963	16.393	9.38501	32.1025	18.7991	3.3017	22.9324	9.62904	3.30941	32.6643	19.3609	7.11247	26.479	13.1756	1.61201
16	2.11wHS	13.328	30.8925	17.5645	0.773873	28.358	15.03	1.14635	30.8461	17.518	4.30285	32.4888	19.1608	2.56963	23.5688	10.2408	2.16567	32.7698	19.4418	6.72471	26.6613	13.3333	1.44514
17	2.11wHS	13.4453	31.1318	17.6865	0.711126	28.3521	14.9068	1.24852	30.688	17.2427	5.20764	31.8279	18.3826	4.40669	23.2871	9.84174	2.85577	33.7384	20.2931	3.72752	26.8394	13.3941	1.38549
18	2.11wHS	13.4346	30.5661	17.1315	1.04477	28.196	14.7614	1.3809	29.9159	16.4813	8.82794	31.2997	17.8651	6.30825	23.0611	9.62647	3.31531	33.3532	19.9186	4.83236	26.8656	13.4309	1.35054
19	2.11wHS	13.1328	30.1603	17.0274	1.12291	27.9547	14.8218	1.32427	30.3347	17.2018	5.3573	32.1786	19.0458	2.78278	23.7307	10.5979	1.69082	33.7361	20.6033	3.00633	26.5639	13.4311	1.35043
20	2.11wHS	13.2762	31.0573	17.7811	0.66601	28.4852	15.209	1.01256	30.7995	17.5233	4.28734	31.3496	18.0734	5.46017	22.8659	9.58963	3.40105	33.2666	19.9903	4.59777	26.5778	13.3016	1.47725
21	3.21wLS	13.2531	30.5493	17.2963	0.932012	28.6398	15.3867	0.895211	34.2019	20.9488	0.399019	33.947	20.6939	0.887864	25.1053	11.8522	0.708767	35.7983	22.5452	0.782432	28.0233	14.7702	0.533775
22	3.21wLS	13.4121	30.9513	17.5392	0.787574	28.6689	15.2568	0.979567	32.9316	19.5195	1.07462	33.7857	20.3735	1.10864	25.1211	11.7089	0.782785	35.7739	22.3618	0.888509	27.7833	14.3712	0.703821
23	3.21wLS	13.3635	31.0261	17.6626	0.723013	28.8843	15.5208	0.815773	34.0578	20.6943	0.476004	34.1595	20.796	0.827229	25.433	12.0695	0.609696	35.0414	21.6779	1.42742	27.9425	14.579	0.609395
24	3.21wLS	13.4645	30.8092	17.3447	0.901216	28.7355	15.2711	0.969942	33.3231	19.8587	0.849483	34.4843	21.0199	0.708304	24.9784	11.514	0.896054	36.6998	23.2353	0.484962	27.8122	14.3478	0.715336
25	3.21wLS	13.5365	30.84	17.3035	0.927313	28.5515	15.015	1.15831	32.4521	18.9156	1.63322	34.4268	20.8903	0.774866	25.147	11.6105	0.838061	35.1189	21.5824	1.5251	27.468	13.9315	0.954618
26	3.21wLS	13.6701	31.7399	18.0698	0.545203	29.2778	15.6077	0.768083	32.1014	18.4313	2.28474	33.885	20.2149	1.23748	24.4179	10.7478	1.52392	36.5716	22.9015	0.611236	27.8032	14.1331	0.83011
27	3.21wLS	13.3918	30.9772	17.5854	0.762729	28.6438	15.252	0.982839	33.0855	19.6937	0.952414	34.0453	20.6535	0.913109	24.7459	11.3541	1.00104	34.2403	20.8485	2.53637	27.5985	14.2066	0.78885
28	3.21wLS	13.6152	31.2358	17.6206	0.744348	28.7951	15.1799	1.03322	33.263	19.6478	0.983174	33.1708	19.5556	1.95439	24.6888	11.0736	1.21589	35.1963	21.5811	1.52641	27.5078	13.8926	0.980707
29	4.21wHS	13.3781	31.367	17.9889	0.576643	28.6921	15.314	0.941506	27.5225	14.1445	44.5969	28.9523	15.5742	30.8695	20.9035	7.52544	14.2232	32.9685	19.5904	6.06649	26.2352	12.8571	2.01028
30	4.21wHS	13.7371	31.565	17.8279	0.64475	29.2846	15.5475	0.800813	27.9365	14.1994	42.9322	28.5927	14.8555	50.8005	20.8642	7.12713	18.7457	33.49	19.7528	5.4206	27.0324	13.2953	1.48366
31	4.21wHS	13.8671	31.666	17.7989	0.657809	29.2451	15.378	0.900646	31.1586	17.2915	5.03445	30.8607	16.9936	11.5411	23.4149	9.54776	3.50121	35.3268	21.4597	1.66043	27.1066	13.2395	1.54216
32	4.21wHS	13.6282	32.1353	18.5072	0.402621	29.8467	16.2185	0.502954	27.5427	13.9145	52.3019	28.1618	14.5336	63.5006	20.5175	6.88929	22.1054	32.592	18.9638	9.36609	25.653	12.0248	3.57918
33	4.21wHS	13.4609	31.252	17.7911	0.661382	28.6222	15.1614	1.04656	27.771	14.3102	39.758	29.5159	16.0551	22.1194	21.0378	7.5769	13.7248	32.9784	19.5176	6.38062	26.8717	13.4109	1.36945
34	4.21wHS	13.8631	31.5513	17.6882	0.710278	29.092	15.2289	0.998732	27.6902	13.8271	55.5713	30.349	16.4858	16.4099	21.596	7.7329	12.3182	33.2873	19.4242	6.80753	26.6206	12.7575	2.15399
35	4.21wHS	13.5085	32.0648	18.5563	0.389138	29.3245	15.816	0.664827	27.098	13.5895	65.5208	28.8179	15.3094	37.0894	20.1766	6.66806	25.7688	32.2035	18.695	11.2847	26.0039	12.4954	2.58313
36	4.21wHS	13.9814	31.6648	17.6834	0.712651	29.3842	15.4028	0.88531	27.9918	14.0104	48.9396	29.3211	15.3397	36.3174	21.087	7.10557	19.0279	33.2876	19.3062	7.38731	25.8864	11.905	3.88923
37	4.21wHS	13.9775	31.9907	18.0131	0.567042	29.7475	15.77	0.686375	26.3142	12.3366	156.143	27.9451	13.9676	94.0114	20.3868	6.40924	30.8323	34.0138	20.0363	4.45372	26.5172	12.5396	2.50502
38	4.21wHS	13.6849	32.3192	18.6344	0.368641	29.1183	15.4335	0.866668	27.7331	14.0483	47.672	28.914	15.2291	39.2119	20.5476	6.86277	22.5155	32.0089	18.324	14.5937	25.9769	12.2921	2.97403
39	4.21wHS	13.3807	31.7308	18.35	0.448952	28.855	15.4743	0.842508	28.1248	14.7441	29.4312	29.156	15.7752	26.8545	20.9278	7.54709	14.0113	33.1843	19.8036	5.23324	26.5683	13.1876	1.59867
