# Supplementary material for: The metabolic profile of a rat model of chronic kidney disease
Source: PeerJ. 2017 May 23;5:e3352. doi: 10.7717/peerj.3352 (PMC5444364; doi:10.7717/peerj.3352)
Supplement: Supplemental Information 3 [file peerj-05-3352-s003.xlsx]

## Sheet: Sheet1
No.	Group	Ct-18S	Ct-GAPDH	CtDiff	GAPDH/18S	Ct-PGC1α	CtDiff	PGC1α/18S	Ct-PPARα	CtDiff	PPARα/18S	Ct-NRF1-3F4R	CtDiff	NRF1/18S	Ct-Cox5a	CtDiff	Cox5a/18S	Ct-ANT	CtDiff	ANT/18S	Ct-FATCD36	CtDiff	FATCD36/18S	Ct-HIF1α	CtDiff	HIF1α/18S	Ct-HK1	CtDiff	HK1/18S	Ct-HK2	CtDiff	HK2/18S	Ct-Glut1	CtDiff	Glut1/18S	Ct-Glut4	CtDiff	Glut4/18S	Ct-Pfk-m	CtDiff	Pfk-m/18S	Ct-Pgam2	CtDiff	Pgam2/18S	Ct-Nrf2-3F4R	CtDiff	Nrf2/18S	Ct-Tfam	CtDiff
1	1.11wLS	13.358	23.9667	10.6087	0.795994	25.7524	12.3943	0.805812	28.9648	15.6068	0.838185	27.1375	13.7795	0.871177	31.8723	18.5143	0.544643	24.727	11.369	0.999825	23.24	9.88196	0.933809	26.0764	12.7184	0.742542	28.4566	15.0986	0.987394	31.6887	18.3307	0.901971	29.7941	16.4361	0.772329	36.4146	23.0566	0.716771	29.7129	16.3549	1.02084	27.2771	13.9191	0.875086	25.5683	12.2103	0.935225	29.0114	15.6534
2	1.11wLS	13.8184	23.3495	9.53109	1.67998	25.823	12.0045	1.05579	29.0104	15.192	1.11743	27.2043	13.3859	1.14446	31.8541	18.0357	0.75892	24.6005	10.7821	1.5018	23.8444	10.0259	0.84513	26.2389	12.4204	0.912898	28.8294	15.0109	1.04925	32.2572	18.4387	0.83689	29.572	15.7536	1.23956	36.96	23.1416	0.675789	30.1987	16.3802	1.00308	27.2473	13.4288	1.22922	25.911	12.0926	1.01473	29.4228	15.6044
3	1.11wLS	13.4341	23.7806	10.3465	0.954651	25.657	12.2229	0.907497	28.8398	15.4056	0.963614	26.8359	13.4017	1.13193	31.1948	17.7607	0.918275	24.5645	11.1303	1.17969	23.2064	9.77231	1.00755	25.9688	12.5347	0.843401	28.8248	15.3906	0.806451	31.9309	18.4968	0.803876	30.185	16.7509	0.62094	36.4435	23.0094	0.740637	29.8472	16.4131	0.980501	27.4907	14.0566	0.795524	25.5294	12.0953	1.01283	29.2604	15.8263
4	1.11wLS	13.5842	23.6284	10.0442	1.17719	26.0961	12.5118	0.742797	28.9193	15.335	1.01196	27.3389	13.7547	0.8863	31.3217	17.7374	0.933222	24.5312	10.9469	1.33961	23.2177	9.63349	1.10932	26.0427	12.4584	0.88917	28.6679	15.0836	0.997677	31.9482	18.3639	0.881435	29.5577	15.9734	1.06438	35.8617	22.2775	1.23008	30.2237	16.6394	0.838128	27.046	13.4618	1.20145	25.8247	12.2405	0.915869	29.3294	15.7451
5	1.11wLS	13.4237	23.9348	10.511	0.851747	25.4656	12.0419	1.02883	28.8398	15.4161	0.95666	26.9736	13.5499	1.02147	31.1885	17.7648	0.915669	24.8791	11.4554	0.941716	23.7237	10.3	0.698905	25.9518	12.528	0.847289	28.1863	14.7625	1.24638	31.5192	18.0955	1.0617	29.4499	16.0262	1.02613	35.3181	21.8944	1.60416	30.069	16.6453	0.834727	27.38	13.9563	0.85282	25.5417	12.1179	0.99707	28.9673	15.5436
6	1.11wLS	13.5113	22.2236	8.71234	2.96328	25.7716	12.2603	0.884286	27.9717	14.4604	1.85546	27.4928	13.9815	0.757335	30.8447	17.3334	1.23484	23.8159	10.3046	2.09098	22.2731	8.76182	2.02981	25.2114	11.7001	1.5041	29.3547	15.8434	0.589232	30.234	16.7227	2.74946	29.5133	16.002	1.04348	N.D.			30.5485	17.0372	0.636156	25.4838	11.9725	3.37306	25.3283	11.8171	1.22829	29.6494	16.1382
7	1.11wLS	14.0884	25.0168	10.9284	0.637799	25.3861	11.2977	1.72328	29.9179	15.8295	0.7183	26.9201	12.8317	1.68041	30.7125	16.6241	2.01895	26.2709	12.1825	0.568897	23.8885	9.80012	0.988317	25.6966	11.6082	1.60297	28.4966	14.4081	1.59345	32.7412	18.6528	0.721494	29.8226	15.7342	1.25632	36.9301	22.8416	0.831956	29.7405	15.6521	1.66164	28.8782	14.7898	0.478574	25.6406	11.5521	1.47586	29.7667	15.6783
8	1.11wLS	13.4089	24.963	11.5541	0.41336	25.3383	11.9294	1.1122	28.9808	15.5719	0.858735	27.3682	13.9593	0.769068	30.7401	17.3312	1.23668	26.1881	12.7792	0.376197	23.4986	10.0897	0.808585	25.7523	12.3434	0.96295	28.4533	15.0444	1.02515	31.7626	18.3537	0.887726	29.2398	15.8309	1.17489	35.2213	21.8124	1.69794	29.364	15.9551	1.34679	27.6366	14.2277	0.706529	26.1927	12.7838	0.628477	28.9971	15.5882
9	2.11wHS	13.2722	23.2675	9.99534	1.21772	25.8001	12.528	0.734533	28.7533	15.4811	0.914475	27.0819	13.8097	0.853107	30.4195	17.1473	1.40485	24.8894	11.6173	0.841763	23.2474	9.97527	0.875326	25.6369	12.3647	0.948857	28.695	15.4229	0.788637	31.3753	18.1031	1.05611	29.534	16.2618	0.871532	33.7019	20.4297	4.42748	30.1992	16.927	0.686643	26.4808	13.2086	1.43196	25.9783	12.7061	0.663249	29.0681	15.7959
10	2.11wHS	13.3334	23.6109	10.2775	1.00143	25.6184	12.2851	0.86923	28.9889	15.6555	0.810385	26.9741	13.6408	0.959113	30.5689	17.2355	1.32153	25.5093	12.176	0.571485	22.7938	9.46044	1.25069	25.3542	12.0208	1.20429	28.312	14.9786	1.07304	30.9641	17.6307	1.46525	29.3795	16.0462	1.01204	33.7706	20.4373	4.40446	29.9179	16.5845	0.870634	26.5927	13.2593	1.38248	26.1299	12.7965	0.622961	29.2167	15.8833
11	2.11wHS	13.3398	23.495	10.1552	1.08999	25.4742	12.1344	0.964883	28.9356	15.5958	0.844621	27.0315	13.6917	0.92581	30.4224	17.0826	1.46931	25.6769	12.3371	0.511077	22.7172	9.37743	1.32477	25.2078	11.868	1.33878	28.414	15.0742	1.0042	31.3967	18.0569	1.09048	30.1126	16.7728	0.611595	34.248	20.9081	3.17791	30.0574	16.7176	0.793932	26.7827	13.4429	1.21729	26.0601	12.7203	0.656763	28.8089	15.4691
12	2.11wHS	13.2102	23.9255	10.7154	0.739265	25.7218	12.5117	0.742868	29.4723	16.2621	0.532195	27.0198	13.8097	0.853148	29.8833	16.6731	1.95148	26.9728	13.7626	0.190273	22.9497	9.73956	1.03068	25.33	12.1198	1.12436	28.378	15.1679	0.941094	30.7773	17.5671	1.53129	N.D.			34.8861	21.6759	1.86645	29.9535	16.7433	0.77989	26.9033	13.6932	1.02341	26.2044	12.9943	0.54316	28.9093	15.6991
13	2.11wHS	13.6193	23.0096	9.39028	1.85221	26.0566	12.4372	0.782204	28.6478	15.0285	1.25153	27.7184	14.0991	0.698043	30.9641	17.3448	1.22509	23.807	10.1877	2.26748	22.7529	9.13362	1.56867	25.8266	12.2073	1.0582	28.3796	14.7603	1.24833	31.3268	17.7074	1.38933	29.3888	15.7695	1.22594	35.6893	22.07	1.42036	29.6024	15.9831	1.32092	26.4687	12.8494	1.8368	26.9821	13.3628	0.420707	29.2777	15.6584
14	2.11wHS	13.5215	23.1941	9.67265	1.52296	25.7613	12.2398	0.896909	28.4956	14.9742	1.29954	27.234	13.7125	0.912606	31.038	17.5165	1.08763	23.8058	10.2843	2.12059	22.6156	9.09412	1.61222	25.6493	12.1278	1.11817	28.4611	14.9396	1.1024	31.1618	17.6403	1.45554	28.9126	15.3911	1.59365	35.7608	22.2393	1.26302	29.5877	16.0662	1.24698	26.8586	13.3371	1.30991	25.9879	12.4664	0.783113	28.8929	15.3714
15	2.11wHS	13.3034	24.0062	10.7028	0.745734	25.5757	12.2723	0.876924	29.0124	15.709	0.780847	27.1408	13.8374	0.836895	31.446	18.1426	0.704686	24.2189	10.9155	1.36909	22.5315	9.22813	1.4692	25.7294	12.4261	0.90933	28.1554	14.8521	1.17137	31.3822	18.0789	1.07397	29.2635	15.9602	1.07418	36.2064	22.903	0.797293	29.4988	16.1955	1.14013	27.3005	13.9972	0.828975	25.995	12.6917	0.669902	29.1859	15.8826
16	2.11wHS	13.328	23.3409	10.0128	1.20305	25.6813	12.3532	0.829098	28.5267	15.1987	1.11225	27.1164	13.7883	0.865846	31.5844	18.2564	0.651266	24.2699	10.9419	1.34433	23.2572	9.92921	0.903723	25.8838	12.5558	0.831135	28.4441	15.1161	0.975474	N.D.			29.212	15.8839	1.13249	35.4101	22.0821	1.40851	29.405	16.0769	1.23774	26.6256	13.2975	1.34633	25.5458	12.2177	0.930441	29.0224	15.6944
17	2.11wHS	13.4453	22.9582	9.51286	1.70133	25.9624	12.5171	0.740073	28.6102	15.1649	1.13863	27.3278	13.8825	0.81116	31.2248	17.7795	0.90639	23.8302	10.3849	1.97779	22.7514	9.30606	1.39194	25.7903	12.345	0.961906	27.803	14.3577	1.65017	30.8657	17.4204	1.69523	29.1484	15.7031	1.28372	34.3795	20.9342	3.12103	29.3093	15.864	1.43459	26.4476	13.0023	1.65208	25.8058	12.3605	0.842778	28.9639	15.5185
18	2.11wHS	13.4346	23.5847	10.15	1.0939	25.4262	11.9916	1.0653	29.2759	15.8413	0.712457	27.241	13.8064	0.855077	30.9982	17.5635	1.05274	24.9886	11.554	0.879492	23.1682	9.73362	1.03494	25.7307	12.2961	0.995079	28.1451	14.7105	1.2922	31.4801	18.0454	1.09917	29.3292	15.8946	1.12414	34.8898	21.4552	2.17497	29.627	16.1923	1.1426	27.7943	14.3597	0.644783	25.8909	12.4563	0.788621	29.2069	15.7723
19	2.11wHS	13.1328	24.3947	11.2619	0.506162	25.3026	12.1697	0.941565	28.6459	15.5131	0.894447	26.8087	13.6758	0.936072	31.0216	17.8888	0.840252	25.3121	12.1792	0.570186	22.7502	9.61739	1.12177	25.5816	12.4488	0.89515	28.3666	15.2338	0.899078	31.6302	18.4974	0.803551	29.7278	16.595	0.691821	35.3007	22.1679	1.32717	29.6327	16.4998	0.923266	27.8564	14.7236	0.501046	25.3884	12.2555	0.906363	28.8894	15.7565
20	2.11wHS	13.2762	23.4531	10.1769	1.07376	25.2856	12.0093	1.05229	28.7611	15.4848	0.912125	26.8642	13.588	0.994866	30.598	17.3218	1.24478	24.9104	11.6342	0.831939	22.5776	9.30139	1.39646	25.3701	12.0938	1.14482	27.634	14.3578	1.65002	31.1274	17.8511	1.25762	28.7753	15.4991	1.47869	33.2916	20.0154	5.90062	29.7631	16.4869	0.931577	26.4734	13.1971	1.44335	25.476	12.1998	0.94206	28.948	15.6718
21	3.21wLS	13.2531	23.1679	9.91482	1.28762	25.1676	11.9145	1.1238	28.4347	15.1816	1.12548	26.964	13.7109	0.913622	30.281	17.0279	1.526	24.7363	11.4832	0.923713	23.2645	10.0114	0.853648	25.4998	12.2467	1.02972	28.7994	15.5463	0.723965	31.4909	18.2378	0.96194	29.4746	16.2215	0.896193	33.2397	19.9866	6.01925	30.1887	16.9356	0.682575	26.2942	13.0411	1.60819	25.6494	12.3963	0.822119	28.8252	15.5721
22	3.21wLS	13.4121	23.0531	9.64096	1.55679	25.2772	11.865	1.16297	28.5568	15.1446	1.1547	26.9876	13.5755	1.00348	30.2938	16.8817	1.68878	24.8539	11.4418	0.950627	22.6978	9.2857	1.41173	25.1861	11.774	1.42895	28.6419	15.2298	0.901537	31.5001	18.088	1.06724	29.9652	16.5531	0.712178	33.7777	20.3656	4.62876	30.2221	16.8099	0.744691	26.6822	13.27	1.37225	25.7896	12.3775	0.83288	29.0638	15.6517
23	3.21wLS	13.3635	23.5075	10.144	1.09851	25.234	11.8705	1.15859	28.774	15.4105	0.960351	27.2159	13.8524	0.828264	30.2343	16.8708	1.70164	25.373	12.0095	0.641392	22.9412	9.57765	1.1531	25.3657	12.0022	1.21989	28.3833	15.0198	1.04283	31.2077	17.8442	1.26367	29.8965	16.533	0.72216	34.2753	20.9118	3.1698	30.2622	16.8987	0.700264	26.752	13.3885	1.26404	26.0902	12.7267	0.653853	29.0388	15.6753
24	3.21wLS	13.4645	23.3156	9.85118	1.3457	25.4185	11.9541	1.09336	28.8263	15.3618	0.993335	26.9037	13.4392	1.10292	29.794	16.3295	2.47627	25.7776	12.3131	0.519659	22.8246	9.36014	1.34074	25.2229	11.7585	1.44444	28.6655	15.201	0.919711	31.5635	18.0991	1.05904	N.D.			34.4903	21.0259	2.92885	30.0642	16.5997	0.8615	26.5656	13.1011	1.5427	26.062	12.5976	0.715057	28.8833	15.4189
25	3.21wLS	13.5365	23.5472	10.0107	1.20483	26.058	12.5215	0.737819	28.6273	15.0908	1.19857	27.5987	14.0623	0.716111	31.238	17.7015	0.956745	24.1022	10.5657	1.74481	23.1069	9.57045	1.15887	26.0473	12.5108	0.857448	28.827	15.2905	0.864378	31.8579	18.3214	0.907777	29.8347	16.2982	0.849803	36.9317	23.3952	0.566824	29.8673	16.3308	1.03802	27.4451	13.9086	0.881452	26.2556	12.7191	0.65729	30.0882	16.5517
26	3.21wLS	13.6701	22.7719	9.10184	2.26214	25.8735	12.2034	0.919827	28.2615	14.5914	1.69436	27.6502	13.9801	0.758063	31.3123	17.6423	0.996829	23.5302	9.86011	2.84541	23.1354	9.46529	1.2465	26.1004	12.4303	0.906658	29.195	15.5249	0.734766	30.9404	17.2703	1.88103	29.542	15.8719	1.14199	35.9352	22.2652	1.24062	30.3499	16.6798	0.814991	26.5583	12.8883	1.78794	26.5351	12.865	0.594055	29.7231	16.0531
27	3.21wLS	13.3918	23.9957	10.6038	0.798679	25.8257	12.4339	0.784001	28.6591	15.2673	1.0606	27.1226	13.7308	0.901065	31.0359	17.6441	0.995546	24.6034	11.2116	1.11508	23.9901	10.5983	0.56837	26.366	12.9742	0.6219	28.7998	15.4079	0.79683	32.2431	18.8513	0.628759	29.5278	16.136	0.950964	35.665	22.2732	1.23371	29.8897	16.4979	0.924514	27.3507	13.9589	0.851276	25.8859	12.4941	0.768244	29.2476	15.8557
28	3.21wLS	13.6152	23.462	9.8468	1.34979	25.95	12.3348	0.839787	28.891	15.2758	1.05433	27.344	13.7288	0.902334	31.3904	17.7752	0.909097	24.5909	10.9758	1.31312	23.5325	9.91731	0.911211	26.1661	12.5509	0.833947	28.8842	15.269	0.877401	31.8231	18.2079	0.982123	29.4488	15.8336	1.17273	36.4515	22.8363	0.83505	29.8278	16.2126	1.12664	27.588	13.9728	0.843081	25.9376	12.3224	0.865335	29.0404	15.4252
29	4.21wHS	13.3781	23.9988	10.6207	0.789397	25.813	12.4349	0.783488	29.5974	16.2193	0.548238	26.9057	13.5277	1.03732	31.4239	18.0459	0.753578	24.8989	11.5208	0.899947	23.7784	10.4003	0.651956	26.0722	12.6941	0.75516	27.8354	14.4574	1.53999	31.1086	17.7305	1.36726	29.3473	15.9692	1.06746	35.7889	22.4109	1.12145	29.7857	16.4076	0.984226	27.6804	14.3023	0.670938	25.6812	12.3031	0.876956	29.0417	15.6637
30	4.21wHS	13.7371	23.6052	9.86803	1.33007	25.9868	12.2496	0.890832	29.8739	16.1368	0.580489	27.3125	13.5754	1.00356	32.674	18.9368	0.406365	24.6978	10.9607	1.32693	22.6425	8.90534	1.8376	25.8192	12.0821	1.15418	28.1566	14.4195	1.58098	30.8922	17.1551	2.03742	29.8625	16.1254	0.957973	36.2339	22.4968	1.0566	30.3866	16.6495	0.832317	27.6361	13.899	0.887331	26.3241	12.587	0.720341	29.8373	16.1002
31	4.21wHS	13.8671	22.6777	8.81064	2.76808	25.829	11.9619	1.08746	28.7024	14.8353	1.43083	27.4349	13.5678	1.00886	31.2215	17.3544	1.21693	23.962	10.0949	2.418	22.9014	9.03434	1.68042	25.8128	11.9458	1.26857	28.7202	14.8531	1.17056	31.107	17.2399	1.92112	29.3124	15.4454	1.53483	33.9644	20.0973	5.57467	30.7648	16.8978	0.700719	26.4387	12.5716	2.22678	26.0614	12.1943	0.945668	29.4163	15.5492
32	4.21wHS	13.6282	23.2666	9.63845	1.5595	25.4636	11.8354	1.18709	28.9706	15.3424	1.00678	26.7242	13.096	1.39913	31.4747	17.8466	0.865223	24.9203	11.2922	1.05451	22.679	9.05087	1.66128	25.4169	11.7888	1.4144	27.789	14.1608	1.8914	30.2856	16.6575	2.8766	29.1321	15.504	1.47371	33.9064	20.2782	4.91776	30.5445	16.9163	0.69177	26.8933	13.2652	1.37689	25.9523	12.3241	0.864295	29.7227	16.0945
33	4.21wHS	13.4609	23.4571	9.99622	1.21699	25.2791	11.8182	1.20135	29.0046	15.5437	0.875644	26.8407	13.3798	1.14925	30.6878	17.227	1.32935	24.8833	11.4225	0.963442	23.2275	9.76669	1.01148	25.3759	11.9151	1.29585	27.8177	14.3569	1.6511	30.5657	17.1048	2.10967	29.6373	16.1764	0.924672	33.9007	20.4398	4.39662	29.9315	16.4706	0.942146	26.8984	13.4375	1.22182	25.4758	12.015	1.07082	29.0433	15.5825
34	4.21wHS	13.8631	24.0885	10.2253	1.03829	26.4996	12.6365	0.681306	30.3643	16.5011	0.450944	N.D.			32.2429	18.3798	0.59786	26.4575	12.5944	0.427617	22.7397	8.87658	1.8746	25.9593	12.0961	1.14301	N.D.			30.9814	17.1182	2.09016	N.D.			35.5115	21.6483	1.90247	30.948	17.0848	0.615497	27.8955	14.0324	0.80899	26.6459	12.7828	0.628922	29.4954	15.6323
35	4.21wHS	13.5085	24.0234	10.5149	0.849488	25.3924	11.8839	1.14791	29.4641	15.9556	0.658171	26.914	13.4055	1.12896	31.301	17.7925	0.898279	26.1027	12.5942	0.427672	23.1689	9.66034	1.08886	25.3184	11.8099	1.39386	N.D.			30.2438	16.7352	2.72564	29.9286	16.4201	0.780961	34.3427	20.8342	3.34499	30.2205	16.712	0.797016	27.0299	13.5214	1.15286	25.9302	12.4217	0.807791	29.2649	15.7563
36	4.21wHS	13.9814	23.3926	9.41123	1.82551	25.6645	11.6831	1.31928	29.4167	15.4353	0.944029	27.2329	13.2515	1.25619	30.0678	16.0864	2.93074	25.7247	11.7432	0.771373	22.6423	8.66085	2.17696	25.1535	11.1721	2.16874	27.9103	13.9289	2.22125	30.306	16.3246	3.62316	30.0464	16.065	0.998939	34.448	20.4666	4.31591	30.5771	16.5957	0.863912	27.2088	13.2274	1.41341	26.2143	12.2329	0.920731	29.6103	15.6289
37	4.21wHS	13.9775	23.8989	9.92142	1.28175	25.7828	11.8052	1.2122	28.9889	15.0114	1.26645	26.8636	12.886	1.61833	31.802	17.8245	0.878555	24.5828	10.6053	1.6976	22.631	8.65346	2.18813	26.0357	12.0582	1.17349	27.5741	13.5966	2.79662	31.1222	17.1446	2.05223	29.3202	15.3427	1.64804	35.8274	21.8499	1.65444	30.4715	16.494	0.927005	27.3265	13.349	1.29914	26.2484	12.2708	0.896813	29.3522	15.3747
38	4.21wHS	13.6849	25.0945	11.4096	0.456889	25.2208	11.536	1.46095	29.8967	16.2119	0.551065	26.6002	12.9153	1.58576	30.8137	17.1288	1.42295	25.4915	11.8067	0.738196	23.2649	9.58002	1.15121	25.7235	12.0386	1.18947	27.11	13.4251	3.14953	30.5364	16.8515	2.51457	28.7151	15.0302	2.04654	35.2886	21.6037	1.96222	29.6506	15.9657	1.33692	28.8017	15.1168	0.3815	26.1053	12.4205	0.808453	29.3448	15.6599
39	4.21wHS	13.3807	24.5354	11.1546	0.54521	25.6447	12.2639	0.882047	29.3716	15.9909	0.64228	27.0044	13.6237	0.970531	30.5599	17.1792	1.37414	24.9296	11.5489	0.882605	22.997	9.61625	1.12266	25.9323	12.5515	0.833597	N.D.			N.D.			29.3557	15.975	1.06323	36.2098	22.8291	0.83921	29.9274	16.5466	0.893809	28.0894	14.7087	0.506231	25.6004	12.2196	0.929211	29.3101	15.9293
[truncated: 67 more columns]
