# Supplementary material for: The metabolic profile of a rat model of chronic kidney disease
Source: PeerJ. 2017 May 23;5:e3352. doi: 10.7717/peerj.3352 (PMC5444364; doi:10.7717/peerj.3352)
Supplement: Supplemental Information 4 [file peerj-05-3352-s004.xlsx]

## Sheet: Sheet1
KEGG ID-1	KEGG ID-2	KEGG ID-3	KEGG ID-4	Compound	group		1.11w-LowSalt								2.11w-HighSalt												3.21w-LowSalt								4.21w-HighSalt
					Weight(g)		0.0633	0.0348	0.048	0.0564	0.0705	0.0947	0.036	0.0881	0.0773	0.0322	0.0863	0.061	0.0844	0.0404	0.06	0.058	0.045	0.0376	0.0748	0.0607	0.0399	0.0402	0.0501	0.0367	0.0698	0.0995	0.0926	0.09	0.0823	0.15	0.0545	0.0752	0.0451	0.1013	0.0448	0.0521	0.0911	0.0591	0.0505
					No.		1	2	3	4	5	6	7	8	1	2	3	4	5	6	7	8	9	10	11	12	1	2	3	4	5	6	7	8	1	2	3	4	5	6	7	8	9	10	11
					serial No.		1	2	3	4	5	6	7	8	9	10	11	12	13	14	15	16	17	18	19	20	21	22	23	24	25	26	27	28	29	30	31	32	33	34	35	36	37	38	39
					Ave m/z	Ave CorMT
C00103		C00663		G1P	259.024	15.1174	28.4776	19.4904	26.1358	18.2569	26.9211	22.8225	25.3103	29.4969	21.1655	19.6502	21.9545	19.8004	26.3836	34.6726	20.3648	19.4542	21.231	22.6331	33.9481	23.6621	20.3398	14.8818	22.8038	23.6068	18.2405	25.483	26.5734	22.8572	21.2556	17.572	16.9502	10.8519	18.8705	20.0258	10.5434	13.1708	9.62845	17.9487	16.8842
C00092		C00668		G6P	259.024	15.4434	6.34767	7.28999	7.86006	9.42773	11.8342	14.1086	12.1465	11.6703	7.81257	7.73484	10.3994	10.059	15.499	64.9801	9.58191	10.5326	8.58404	10.8421	14.7965	12.7331	8.79085	9.4541	8.10265	13.4628	10.6674	12.6061	14.6111	11.167	10.9842	9.90443	8.13693	7.8775	13.8749	16.025	9.94021	11.3454	10.3548	11.8204	12.7099
C00085		C05345		F6P	259.024	15.2835	4.78515	3.64577	5.46426	5.59445	7.95788	8.341	6.4428	14.1583	6.91895	4.57258	6.99426	6.71037	9.26755	13.2926	5.97792	5.03643	5.95529	6.21741	15.8537	7.44758	4.65563	5.95797	6.43648	9.40221	5.99057	9.87081	14.9276	11.6004	7.3693	7.9873	5.67856	3.83561	6.49122	7.49861	4.03588	6.24411	6.04013	6.54196	6.72845
C00354		C05378		F1,6P	338.99	11.9584	5.2397	5.35713	9.21032	5.37703	7.73669	5.60389	14.7423	24.7155	5.38418	7.62994	5.59257	7.25002	4.32605	32.3024	5.39723	4.36141	12.5193	15.1348	37.0018	12.8251	13.2669	14.9605	14.8867	24.6227	6.887	10.4951	33.9099	18.5431	14.3028	20.1375	5.1147	9.74986	21.828	13.8015	27.3567	18.0197	8.00475	13.2813	12.8654
C00093		C03189		Glycerophosphate	171.007	13.1789	1554.43	1432.56	1496.65	1318.49	1396.76	1414.74	1583.41	1276.73	1575.66	1823.05	1403.65	1527.33	1589.62	1544.37	1869.1	1584.82	1271.82	1439.66	1259.15	1453.21	1175.25	1066.71	1293.76	1416.43	1220.59	1403.51	1110.5	1097.15	1088.96	801.032	1466.17	650.892	1099.79	967.293	503.14	719.709	627.328	1038.79	957.309
C01159		C03339		2,3-DPG	264.953	10.9348	2.7346	3.02841	4.14317	4.0192	8.87828	7.9316	12.9894	14.7019	6.85992	4.78453	7.23535	3.59639	3.65265	7.9222	5.92227	4.21661	14.7619	10.0362	12.5697	6.54715	6.49142	16.0653	5.43985	12.818	4.15254	8.89935	10.4817	5.8826	2.81504	2.86335	5.81373	2.42167	3.7803	7.46677	4.37972	3.42535	4.65923	2.80743	3.88846
C00197		C00597		3PG	184.987	10.6752	48.1584	36.6684	37.8848	36.1677	52.7652	34.5058	64.4399	44.095	42.1439	39.2954	45.0892	33.4323	28.9441	43.3622	31.4195	29.3853	65.9823	60.0366	30.006	48.0014	52.4892	41.1391	57.7238	46.7526	34.2027	48.5143	32.6244	33.5812	49.038	47.2092	39.56	52.6634	49.4669	71.6446	31.5967	52.1707	35.1717	59.6979	44.8041
C00631				2PG	184.987	10.7521	8.79742	5.79814	6.66483	8.2036	7.88967	6.51038	9.82115	6.75383	6.04318	7.39607	6.38045	5.98319	5.49975	9.14905	5.96396	6.49362	9.03384	12.2622	5.20029	7.86585	8.26894	6.56639	9.30475	6.84429	5.21732	6.88607	5.05473	4.84457	7.51012	6.94635	5.4853	7.49121	9.071	11.1606	2.92826	7.82959	3.96729	8.02954	7.82689
C00074				PEP	166.976	10.5047	17.6959	13.5377	13.5821	14.2776	13.4142	11.6788	21.4163	11.9148	11.818	16.4278	11.5849	9.98853	8.80184	12.5482	10.1445	10.2867	18.3032	17.9499	8.15687	12.9611	13.9432	14.3169	18.8573	14.0997	8.73537	12.4703	9.58787	10.1108	9.02892	5.02156	9.2278	8.09601	11.2621	13.1258	5.7421	9.34536	6.93722	11.2967	10.1549
C00024				Acetyl CoA	403.558	14.9114	1.84827	2.1279	3.2057	2.15129	3.16444	2.91129	4.29542	3.9869	4.18444	2.06472	2.16681	2.50052	5.78384	2.65543	4.22717	3.35463	2.80179	2.75713	4.77208	4.26164	3.29883	1.74574	3.11534	6.82732	3.78619	3.45073	4.90816	4.47836	1.64813	1.28943	1.66299	1.13402	1.89596	2.19768	1.18406	1.89001	2.00507	1.75883	1.79031
C00186		C00256		Lactate	89.0254	14.2748	3389.19	2972.91	3417.21	2622.88	3801.26	3675.75	3344.79	3727.08	3326.25	3386.49	3309.38	3164.44	4741.09	3561.51	4279.65	3329.87	3320.95	3607.6	3741.67	3810.96	2738.6	2316.58	2730.61	3643.49	3280.88	3935.18	3373.42	3275.52	5018.57	5296.33	3546.29	3449.39	3962.95	5550.35	2627.72	3873.93	3006.52	4201.25	4002.69
C00158				Citrate	191.02	9.98463	52.5183	28.8824	39.098	37.0862	71.8341	43.4073	82.019	111.594	44.6292	28.8463	80.3895	38.9415	37.3552	24.1267	34.1395	31.7875	99.94	95.2125	105.786	91.6925	63.0533	71.2659	73.0426	99.4864	49.1757	74.0806	104.956	91.5357	329.654	398.452	57.5248	566.478	244.172	435.366	316.141	389.719	227.685	292.031	267.837
C00417				cis-Aconitate	173.01	9.79092	1.49264	0.717596	1.39021	0.586425	1.57838	0.917676	2.47031	2.47235	1.14043	4.19997	1.677	0.909475	1.07189	0.963659	0.708618	1.43009	4.97135	3.74746	3.82656	7.7133	1.13196	1.81226	1.6975	3.82264	6.37258	2.2335	3.46822	2.6588	20.1922	27.7546	2.23671	25.1474	12.0537	35.1129	20.7339	34.6493	33.5797	20.9048	21.324
C00311				Isocitrate	191.02	9.74832	4.34203	4.70342	3.60442	2.72402	2.92939	2.26754	5.31527	4.92531	2.55208	3.75829	2.95572	3.62073	2.74022	2.19703	2.59977	3.71838	4.38324	5.79535	5.09739	4.19123	3.11164	3.397	2.84582	4.70179	3.38323	3.61209	3.52517	3.47418	13.6431	14.4322	2.02054	16.4247	10.5942	17.0921	12.8916	16.281	13.87	11.2623	9.63873
C02630		C01087	C03196	2-Hydroxyglutarate	147.03	11.3569	9.87117	7.11215	7.15977	8.89929	8.62732	8.73597	8.36564	7.01148	6.99375	9.0768	12.3087	12.4877	15.4417	7.50908	10.3574	7.959	9.60106	13.6328	12.7308	7.19007	9.31098	10.6131	6.57715	11.612	7.77993	6.41829	11.5862	7.89358	8.41829	4.92792	8.87349	6.18063	12.6107	9.51804	6.08139	6.97562	4.3046	8.79926	7.5261
C00042				Succinate	117.02	10.5348	577.695	492.867	643.214	552.654	713.276	669.644	701.891	745.29	535.238	556.907	633.357	603.154	885.908	494.972	767.087	476.295	565.43	558.16	769.25	645.02	627.903	528.564	564.933	865.061	617.261	748.298	771.668	672.112	556.871	335.03	533.349	251.247	605.158	475.345	260.152	299.191	217.626	467.157	483.53
C00122				Fumarate	115.004	10.0235	205.43	188.323	182.283	137.164	154.981	125.613	151.653	86.362	149.652	220.906	154.282	180.708	178.367	177.472	194.864	200.018	181.404	186.174	80.1799	138.127	189.999	112.535	173.461	120.691	134.961	133.35	73.371	73.7562	186.719	87.3129	195.789	133.528	204.205	187.332	72.7424	123.351	93.5366	172.099	175.916
C00711		C00149	C00497	Malate	133.015	10.4673	452.928	432.589	436.775	314.932	370.164	309.81	441.441	288.321	362.934	544.267	387.019	430.536	470.222	431.277	484.292	414.888	379.581	392.69	282.362	336.205	366.898	310.412	378.498	365.14	322.635	337.759	256.724	241.303	487.165	273.853	419.936	340.039	461.747	450.015	220.698	288.908	222.819	425.576	420.872
C00345				6-Phosphogluconate	275.018	11.9303	5.93541	5.85171	6.39943	6.05824	8.24634	7.33027	10.272	5.93771	6.93698	8.05165	6.89881	7.21771	6.93771	9.35997	8.3196	7.82677	6.48795	7.70884	8.15974	6.70675	5.96561	6.72333	5.55717	7.67167	5.74227	7.73109	7.05819	4.99801	7.27387	5.3144	6.87747	5.03662	7.50795	5.80777	3.64982	3.96942	4.43587	5.7954	5.95735
C00199		C01101		Ru5P	229.013	14.0958	288.105	261.04	300.825	303.797	270.741	306.313	178.12	101.354	354.692	419.722	295.594	353.449	332.673	321.907	395.013	384.316	206.47	282.283	100.642	212.318	265.149	115.182	236.468	134.983	261.154	246.413	94.7519	104.589	296.809	171.555	301.585	249.559	227.883	168.714	61.0556	175.677	242.699	239.133	238.073
C05382				S7P	289.035	15.7244	24.9191	26.8536	28.2054	29.5979	31.2445	31.9027	38.6117	41.8389	36.7224	40.6095	27.698	31.6543	32.2035	30.2097	39.5795	27.8483	20.6328	22.5206	38.6609	28.6015	23.0344	32.1251	28.5692	51.1868	28.9243	34.4028	41.7977	40.3772	24.677	17.4977	25.2426	18.778	22.7477	15.7909	9.67269	10.7756	17.6906	18.8645	20.751
C00383				Malonate	103.005	9.56309	4.60425	5.47716	5.98936	4.86004	4.86267	5.14044	5.92707	5.95307	3.93267	3.52056	5.14357	4.14612	5.67472	4.25615	8.07743	6.83399	2.86402	6.00772	4.72051	5.6167	4.8635	4.55996	3.78852	8.17344	5.32346	5.31349	5.09073	4.20428	3.86292	2.40725	6.37401	3.81248	5.07615	3.89324	2.36296	4.92515	2.28942	3.08288	3.43645
C01089		C03197		3-Hydroxybutyrate	103.041	15.9345	140.733	106.901	121.384	85.2042	113.845	127.47	113.861	129.376	98.2936	145.302	103.546	95.9899	178.075	94.0281	144.423	110.281	106.724	119.283	122.787	105.578	106.376	97.3042	83.7971	123.777	102.113	136.192	129.117	126.312	102.865	67.0958	123.687	62.9075	117.196	104.048	34.7552	60.2781	127.024	97.0397	86.7349
C05123				Isethionate	124.992	13.5567	4.3788	3.83777	5.55924	4.81183	5.58184	6.98844	4.42435	4.80807	4.78819	4.07647	5.83335	3.83759	5.44605	3.77488	3.59084	4.08754	5.86262	8.05731	7.93826	3.87294	5.34388	4.2819	8.31034	6.10632	6.51828	7.25458	8.99905	9.57099	3.87638	4.93336	6.22784	5.85644	8.11995	9.45321	4.38045	5.49031	13.6681	7.61753	6.1112
C01879				5-Oxoproline	128.036	15.9693	223.957	208.944	244.664	223.537	232.321	236.378	178.472	134.836	272.01	226.942	276.942	296.447	278.639	230.031	321.16	306.84	179.342	230.608	130.63	207.719	242.444	107.072	239.361	174.341	214.051	233.147	126.358	131.311	202.59	99.5683	297.518	152.808	221.394	171.61	54.0844	135.201	126.619	226.763	204.459
C01073				N-Acetyl-beta-alanine	130.052	17.0926	6.24896	6.99071	4.79772	4.032	3.82093	4.00456	N.D.	1.87557	6.6784	9.90433	4.24071	5.74879	5.24771	7.74522	8.10933	5.809	N.D.	N.D.	1.57625	2.94149	N.D.	N.D.	2.67476	N.D.	3.55313	2.00887	1.25786	1.41023	2.89416	1.53969	2.12524	3.61184	N.D.	1.57235	2.94235	N.D.	3.60757	3.31579	3.70628
C00489				Glutarate	131.035	11.364	8.76423	12.5287	12.1562	8.53893	7.26559	7.90127	11.4322	9.749	10.1549	14.0213	8.55425	15.0777	13.3512	12.095	11.3969	11.1915	11.8114	17.0364	13.3187	10.2972	13.1013	11.7569	10.7283	13.9974	9.1051	11.3865	11.3365	9.60848	13.3023	11.3548	13.0854	11.6726	15.7029	16.1522	12.6432	16.5845	7.41119	12.4555	10.1079
C00346				Ethanolamine phosphate	140.012	19.4392	1458.11	1251.29	1436.81	1247.86	1470.97	1264.06	1502.04	1384	1388.31	1557.45	1350.77	1456.12	1360.21	1071.31	1617.41	1271.42	1315.36	1531.27	1359.51	1423.11	1147.02	1048.44	1298.07	1461.71	1149.47	1412.25	1338.61	1162.14	1606.27	1452.16	1307.74	1308.79	1541.55	1642.29	916.374	1324.67	1348.07	1522.43	1502.34
C06104				Adipate	145.051	11.8804	3.64566	5.48391	5.50235	3.99686	3.12957	3.28946	4.14726	2.25936	3.70872	5.64866	3.76917	3.62756	6.71116	5.05287	4.16308	5.57685	8.97694	6.2376	3.98685	4.01287	4.84961	5.08055	4.58636	4.92458	4.8201	3.21037	3.49542	3.44535	4.2287	3.30486	4.56472	8.08456	5.61927	4.63608	5.97322	6.20314	5.50747	5.88289	5.24971
C03618	C00025	C00217	C00302	threo-beta-methylaspartate + Glu	146.047	17.1878	5211.03	4336.29	5838.72	4320.71	6122.39	5651.73	5005.29	5437.03	6414.16	6094.55	6024.06	5786.97	7043.98	4299.83	7349.46	5598.52	4743.7	5609.59	5325.66	5700.82	4216.72	3286.62	4699.97	5007.41	4743.33	6476.5	5371.35	4650.19	5187.1	3844.44	5203.48	3498.61	4629.13	4952.22	1832.98	3459.21	2912	4566.58	4519.81
C01601				Pelargonate	157.124	19.2801	3.1616	6.88317	2.67583	2.81748	2.79522	2.37005	5.40351	2.32103	2.78388	5.07073	2.96956	3.44376	N.D.	4.72686	3.0453	2.54225	4.13819	5.21962	2.14821	2.59007	4.96908	6.11623	3.61071	5.43521	3.23729	N.D.	2.99417	N.D.	2.10782	N.D.	2.40249	2.59515	4.84251	2.6874	4.4013	5.45366	1.86496	3.683	3.78569
C02656				Pimelate	159.067	12.3682	2.35723	2.57887	2.22484	1.85622	1.50558	1.7617	2.18409	1.47009	0.921143	2.56682	2.20572	2.07339	1.60838	3.00896	2.57896	2.58481	3.89269	2.43963	1.63503	2.72024	2.86822	3.5357	2.1123	4.21675	1.48805	2.81691	2.13296	2.07449	3.00912	3.225	2.53179	4.7578	3.61797	3.90776	2.72902	3.3729	2.93042	2.87076	2.75484
C03761				3-Hydroxy-3-methylglutarate	161.046	11.7021	3.08182	2.92953	3.67073	3.17531	3.9112	3.57289	3.70418	3.53975	5.0241	3.10393	4.3327	4.89804	5.91665	3.75599	5.05505	5.66373	4.38507	5.66389	7.55114	5.41959	3.36461	3.04545	4.38178	5.7529	4.11739	5.5322	5.38365	4.41839	4.78883	5.3642	5.2186	8.43579	5.16085	5.88095	5.1314	6.39971	4.99613	5.69825	5.43209
C00366	C06672			Urate + 4-Hydroxy-3-methoxybenzoate	167.022	17.0525	104.711	88.0703	100.998	75.9085	117.158	103.506	111.693	89.1646	120.566	124.571	108.319	108.708	109.492	102.447	123.037	101.991	103.205	126.803	106.923	105.022	87.9243	78.2817	102.881	106.739	88.4967	114.025	92.9462	91.6592	173.585	187.536	109.691	197.872	144.498	188.502	108.465	172.589	169.108	145.836	140.962
C00506				Cysteate	167.998	13.8104	6.00777	5.97684	7.99243	5.04613	8.70477	7.46796	8.00864	7.19768	5.69915	4.37672	6.56177	7.36058	10.361	6.05063	12.2319	8.03711	7.84524	6.68461	7.30783	6.94161	6.5363	5.52532	4.26098	6.85928	5.11189	5.73962	6.1642	6.49269	7.69175	3.4189	7.58687	4.08316	8.79793	5.99962	1.97867	3.6299	4.20986	5.35068	5.69022
C02341				trans-Aconitate	173.01	9.51784	13.1642	11.8287	18.5672	17.6139	26.3248	18.0028	21.9553	19.9157	12.4319	8.9116	9.51002	9.46445	17.4084	5.11302	13.1957	10.5244	5.64898	7.54964	11.9403	15.2834	22.5154	17.2812	28.7352	33.7225	16.7355	25.4636	29.012	20.6605	15.9338	14.5643	12.299	16.1229	11.8838	19.5458	6.06483	13.5713	18.0891	12.9546	10.2637
C01042				N-Acetylaspartate	174.041	11.9776	1.96737	1.49974	2.25747	1.54476	2.51276	3.11681	3.1674	3.09205	1.94869	2.25255	2.80222	2.36655	2.96399	2.21651	2.60116	1.92432	1.72855	2.27354	3.35896	3.40676	1.41714	2.80552	2.59835	2.48908	2.18496	2.8308	2.5875	3.85835	6.35168	7.65887	3.89789	11.4654	3.5713	5.74396	7.50355	7.65884	5.93748	5.87034	5.20839
C01586				Hippurate	178.052	18.2927	15.207	28.1275	33.1357	25.432	19.9723	40.5794	27.2264	28.9259	30.7788	42.6023	53.382	45.7714	53.6811	64.561	58.0821	34.6416	59.0306	60.3589	36.5632	35.0408	21.4434	20.024	2.1171	26.3556	34.6175	61.4336	31.916	32.3319	121.33	126.986	66.7608	142.848	106.959	177.107	87.3185	117.832	105.285	91.2101	65.2593
C01005				O-Phosphoserine	184.003	13.1005	1.70793	N.D.	N.D.	N.D.	3.81165	2.8857	3.06385	4.70855	4.14686	N.D.	5.82255	3.06988	5.43736	N.D.	4.04281	4.04035	1.82158	3.43689	4.85431	5.89979	2.64824	N.D.	2.12976	3.57256	3.54608	3.67289	4.61226	4.19686	2.23987	4.95857	3.81578	4.41087	5.23345	4.42997	2.21959	4.71289	1.76453	6.33609	3.10614
C08261				Azelate	187.098	13.2581	3.76345	4.7829	4.28152	2.71653	2.42919	1.5136	3.6795	1.47955	2.33211	4.26875	3.26073	2.63358	2.08979	4.07214	2.80328	3.86901	4.6866	4.26179	2.2233	2.85172	4.43514	3.30914	3.46369	4.51444	2.16157	2.35361	2.14102	1.97099	2.68428	2.43769	3.01695	3.251	3.50665	2.4841	2.52077	3.49296	1.34193	2.66795	3.03337
C00624				N-Acetylglutamate	188.057	12.5915	N.D.	N.D.	1.08036	N.D.	0.740647	0.525733	N.D.	1.48403	0.958333	N.D.	1.38153	0.908146	1.32631	N.D.	1.80032	N.D.	N.D.	N.D.	1.18	1.074	N.D.	N.D.	N.D.	N.D.	N.D.	1.10694	0.864891	0.640842	1.53064	1.57858	1.27519	2.31046	1.58693	1.62968	N.D.	1.86241	1.77325	1.2699	N.D.
C05598				Phenaceturate	192.063	18.9355	3.30934	5.49627	3.86526	6.36407	5.1093	7.27105	8.09186	8.49851	6.96291	7.58997	5.46329	5.21196	7.6646	8.9274	7.61384	9.5922	10.381	8.51153	4.751	6.89667	7.51752	12.5593	5.36839	11.6792	8.70641	10.5185	7.27897	9.00279	21.0342	40.9583	10.2771	61.4459	14.24	32.2152	48.7819	34.9715	103.477	23.4552	13.7707
C00191		C16245		Glucuronate	193.036	19.2974	8.60807	6.27853	6.30038	8.6896	8.85134	5.69619	10.3339	6.8585	14.1768	11.0531	12.2259	10.9229	12.7026	9.93059	13.6976	16.8548	10.5948	12.3206	5.29206	7.86508	10.3646	4.8044	6.65299	10.4474	7.51612	8.56977	7.30734	4.42118	16.0254	36.0346	10.8285	53.412	18.4085	35.1634	17.2322	42.2945	39.1396	19.4157	13.6526
C07588				o-Hydroxyhippurate	194.048	14.885	N.D.	N.D.	1.90368	1.10401	1.1955	N.D.	N.D.	N.D.	N.D.	N.D.	N.D.	N.D.	N.D.	N.D.	2.42788	N.D.	N.D.	N.D.	N.D.	N.D.	N.D.	N.D.	N.D.	N.D.	1.98771	2.30607	1.50529	1.70617	3.14915	2.52167	N.D.	2.20237	2.50132	4.13299	2.16224	N.D.	2.22173	N.D.	N.D.
C00257				Gluconate	195.052	19.141	10.6656	8.83761	9.94857	8.31878	9.89288	8.4609	10.9585	7.5901	9.51084	9.76978	7.41623	12.6395	10.9828	12.143	13.8454	11.6472	12.5813	11.1665	12.1539	12.7405	9.22218	8.47436	7.66138	10.0363	6.88621	10.6463	9.01816	6.33499	9.05773	5.58556	10.3927	10.2311	10.5866	7.56589	7.70921	11.3566	13.1474	12.5657	9.2871
C05824				Cysteine S-sulfate	199.971	13.9971	6.64903	4.85829	4.592	5.47626	7.01655	7.88086	7.19087	6.58937	6.90643	4.28534	8.52593	8.09173	10.9556	8.53151	11.9379	10.4324	6.41425	7.84104	4.4942	9.22915	6.75273	2.72107	4.80362	7.55912	6.34307	10.2184	7.18308	6.47065	3.71968	3.60198	8.38835	5.9299	4.80648	6.65172	N.D.	5.18304	8.64109	6.08248	4.85298
C08277				Sebacate	201.114	13.6703	1.25016	2.09476	1.89615	1.16629	0.850125	0.274303	1.67249	0.376556	0.716826	1.23676	1.13067	0.857854	0.292094	1.25068	1.22517	1.69839	1.81084	1.97011	0.954274	1.08967	1.35134	1.27996	0.660336	1.52712	0.979412	0.675079	0.824393	0.614085	0.699776	0.327268	0.722839	0.652193	1.39547	0.780809	1.2688	1.37534	0.53424	0.843169	0.981619
C00879				Mucate	209.032	12.1838	2.60198	2.01846	2.93852	3.45155	3.67739	3.43742	4.99967	4.06294	1.20754	1.89673	2.2903	2.92123	3.24971	1.875	4.15679	2.52928	4.85658	6.64124	4.05895	4.50968	2.67879	2.66297	2.82888	8.36274	2.63695	2.74605	3.13303	2.61389	2.13	3.44262	2.62275	4.65511	3.81933	4.83654	4.4703	5.78591	3.56768	4.8074	4.36479
C00818				Saccharate	209.031	11.9961	3.04785	2.79463	3.5488	3.49243	3.39943	3.67085	4.00242	3.13577	2.42596	4.85668	4.79744	2.90192	3.48174	2.17648	2.9995	2.75825	1.96382	4.57986	1.48472	3.97107	2.58115	2.55255	2.57123	3.74999	2.16402	2.18389	3.17919	2.89458	7.41078	7.46566	4.44269	7.68698	6.53351	9.84597	4.068	7.21385	7.73812	6.81089	6.97173
-				3-Indoxyl sulfate	212.003	15.9593	2.91284	4.26621	4.79749	6.25429	3.84919	5.99784	3.50268	5.29654	8.28163	7.82489	10.8777	6.13442	9.32694	14.6069	17.5458	10.1564	11.6372	6.69187	7.72179	10.2738	6.29398	6.1747	4.0074	9.35153	13.1213	19.3626	6.94281	8.47072	50.9568	83.2366	14.1975	70.3639	18.0673	47.4554	34.1371	57.2252	262.674	39.1363	19.3182
C00864				Pantothenate	218.104	20.9239	48.137	51.7811	61.9939	51.3013	86.9231	79.4276	62.0615	72.5398	69.1937	47.2868	69.9625	60.9429	78.7052	45.8807	69.3521	57.1579	54.1869	71.9499	87.8654	83.0618	53.7836	36.687	49.7211	70.0828	60.8089	68.4124	69.8346	60.8003	29.1246	15.3376	55.2229	16.793	30.3989	28.1371	11.5457	11.2073	22.2605	32.2567	35.9763
C03406				Argininosuccinate	289.117	22.6039	22.2215	17.9105	21.9192	14.5928	17.1072	18.472	18.3227	14.3888	19.033	27.1482	18.0532	18.8837	20.4895	17.2128	19.4531	21.3405	15.0342	17.6513	12.7347	14.722	17.2038	9.55061	16.0833	11.8484	14.8242	18.6043	10.7731	9.40157	22.8457	10.2636	21.1981	10.6067	15.9446	14.9208	5.68735	9.31013	8.86005	19.1647	18.8832
C04501		C04256		N-Acetylglucosamine 1-phosphate	300.05	15.8807	15.1658	12.0004	13.4555	11.9405	11.514	16.6193	12.1363	8.54953	15.3013	16.1313	13.7484	15.3701	15.3644	12.2254	14.3883	16.4156	11.5923	13.3551	10.2537	13.4811	11.9491	6.74361	14.3996	9.05636	11.5865	15.693	6.64728	7.47851	13.1307	9.65495	13.7359	13.6154	11.8072	11.9121	14.79	8.07588	12.8821	11.2455	11.0031
C00357				N-Acetylglucosamine 6-phosphate	300.051	16.5304	14.7198	11.1553	15.7192	10.8688	12.3849	18.7149	11.8473	9.4133	16.0126	13.5681	13.6724	13.9607	17.5773	13.9668	14.2083	17.2391	10.7014	12.9035	9.49405	12.8415	8.33119	7.50586	9.47658	9.94461	11.3782	16.5541	6.62872	8.72278	13.5996	8.94102	13.0134	10.2034	10.8188	8.5132	3.97821	6.97666	11.5032	11.8505	11.9394
C00239				dCMP	306.051	15.5716	1.90092	2.39275	2.15243	1.58264	1.99801	1.68702	1.54324	1.78634	1.83122	N.D.	1.63328	1.8239	1.6942	1.88384	2.12973	1.26735	2.12737	N.D.	N.D.	1.52587	2.01844	1.37043	1.5412	2.10265	1.54336	2.23773	1.78377	1.49739	1.74186	0.846181	1.48564	N.D.	N.D.	1.60245	1.03332	1.07975	N.D.	1.16942	N.D.
C00270				N-Acetylneuraminate	308.1	23.4461	19.8514	14.1458	23.1305	22.0832	28.7079	24.6227	23.3254	22.7165	39.3299	34.5226	58.264	40.9993	28.8025	24.8463	41.6322	37.6582	28.5037	36.3733	29.8126	31.5013	19.7619	17.9622	22.3634	28.2505	22.5503	31.6566	26.9347	24.6788	100.768	123.782	30.5569	69.6832	62.7242	67.7623	35.8552	71.9308	107.117	98.0785	72.0223
C00055				CMP	322.046	15.7926	10.2149	7.96182	12.1825	10.3908	15.6367	11.8846	13.8439	11.9935	14.5678	8.39304	15.3294	13.4458	14.9578	8.23009	14.9703	11.7896	11.8592	12.0172	12.8552	13.8189	7.73912	9.3268	9.88789	14.364	10.064	12.3177	13.8158	10.0855	14.8596	12.6589	12.4247	16.0306	11.1031	12.1089	5.94179	11.8352	11.9553	11.3026	14.0423
C00105				UMP	323.03	15.4893	41.8696	32.5556	51.6934	43.4203	90.428	58.1627	75.3035	93.1278	70.5759	29.4732	86.2401	69.8468	80.8535	22.8236	73.1648	49.1811	73.8766	65.1891	94.2642	91.347	40.9509	51.4025	49.8495	85.4066	57.6725	75.7433	100.641	78.2374	94.3695	115.316	61.3219	95.6838	78.9159	105.964	53.2045	71.0008	70.4507	79.2338	90.8555
C00020				AMP	346.057	16.2318	224.881	184.001	291.16	260.406	583.596	323.791	540.29	915.648	349.061	86.4608	432.849	314.945	456.631	97.4897	374.652	212.452	510.524	460.206	970.744	585.307	321.008	443.094	339.834	895.831	369.546	584.601	1076.98	813.794	456.932	622.054	349.137	407.358	535.033	621.172	323.956	368.939	342.932	453.886	478.257
C00130				IMP	347.041	15.7706	144.154	107.105	135.987	119.621	248.232	156.222	236.066	286.294	201.159	125.38	205.993	193.377	208.634	169.421	220.649	131.727	249.687	246.286	296.99	306.155	137.768	177.575	174.529	269.735	165.607	263.523	291.273	231.228	203.077	229.39	178.999	144.207	224.13	267.081	141.779	166.883	119.949	203.243	177.619
C00144				GMP	362.052	16.4903	142.039	129.929	165.369	128.736	232.025	141.542	243.204	249.137	187.887	103.959	188.845	164.766	210.825	82.9457	200.872	136.357	207.855	202.146	239.499	214.451	139.443	167.825	154.02	256.253	144.236	213.051	246.492	221.434	176.945	159.889	141.629	116.743	171.43	181.8	83.9118	118.838	101.068	153.651	154.592
C00005				NADPH	371.54	13.8265	24.6817	23.9827	28.9228	21.4191	29.7788	26.0672	45.5947	38.2743	29.6847	32.1444	22.3266	27.6788	25.4123	23.3289	20.9546	16.3504	18.2038	20.0147	45.773	14.9336	23.6877	41.684	21.044	55.3428	17.6418	21.9515	36.2066	26.8811	24.4665	14.764	18.2701	15.9123	30.266	15.4829	12.0733	20.3213	11.5951	22.3545	24.7733
C00112				CDP	402.012	13.6844	2.09156	2.05457	1.68596	1.83321	1.76608	1.74496	1.83081	1.28377	1.23831	2.2081	1.83785	1.45109	1.33233	1.84265	1.66913	1.74029	2.03163	3.25563	2.82374	1.85365	1.60566	1.48749	2.10138	1.45446	1.22138	1.78169	2.129	1.35446	2.58747	1.90105	1.31356	2.17306	2.36834	2.92065	3.80458	3.30744	1.95075	2.20582	2.78737
C00015				UDP	402.997	13.5336	4.83142	4.45542	5.61173	4.95583	7.60636	4.64274	5.72695	6.47496	5.60022	4.30581	5.92251	6.20039	4.63593	3.74417	4.80806	5.94903	9.56167	11.8653	15.0607	7.55961	8.76911	6.40133	8.71741	7.73161	5.55528	7.98437	11.0086	6.72312	9.86547	13.079	5.62983	10.3276	14.335	17.2712	21.2658	17.2691	8.60616	14.2659	10.043
C00695				Cholate	407.283	26.1538	N.D.	N.D.	N.D.	N.D.	N.D.	N.D.	3.6084	2.63016	5.19045	N.D.	N.D.	N.D.	7.25566	5.42126	N.D.	9.20024	10.1779	N.D.	14.9024	N.D.	N.D.	N.D.	N.D.	N.D.	2.63082	5.85853	N.D.	N.D.	11.0115	8.01546	N.D.	4.75624	N.D.	N.D.	4.27823	7.86794	3.51981	4.19835	N.D.
C00630				Isobutyryl CoA	417.574	15.2562	2.72316	3.35111	4.49794	2.89781	4.85418	6.15625	5.00718	5.59216	3.62637	4.1349	4.77442	3.67211	7.06675	2.33409	2.95628	3.5375	4.55078	4.47881	6.3023	5.02879	4.94054	3.52434	3.06355	9.07884	3.20398	6.28287	5.06793	5.86094	2.49208	1.46127	4.22009	1.69138	3.70058	2.44115	N.D.	2.24605	2.46954	2.65034	2.93457
C00689				Trehalose 6-phosphate	421.083	18.203	26.4927	20.2591	23.1871	18.0053	25.018	19.755	8.68006	11.2567	16.8023	19.5814	20.9915	21.1128	12.5452	8.11709	8.64404	6.33782	11.7806	12.9483	15.4459	N.D.	21.3393	13.9902	21.2672	8.92836	14.6618	16.2912	9.8009	13.2074	27.2827	20.0492	16.9069	20.7028	16.5495	19.359	9.78363	12.6998	11.0504	14.569	18.9008
C00008				ADP	426.024	14.183	127.99	106.911	136.618	114.89	182.085	125.122	163.737	193.192	143.598	95.5087	140.113	129.51	133.407	106.771	137.026	124.538	189.46	184.452	248.361	168.995	154.815	140.741	157.097	196.352	133.028	193.044	228.267	162.104	157.398	157.888	126.589	127.863	193.805	232.025	151.864	183.931	130.439	162.024	159.375
C00054				Adenosine 3',5'-diphosphate	426.024	12.4665	4.89479	5.22949	5.17429	5.32373	6.54664	6.40969	3.96073	3.48181	6.2103	7.90826	4.911	6.73777	6.44134	6.12825	7.71734	6.27396	2.84653	6.60366	2.67445	4.83683	4.7869	3.19939	5.87671	3.82562	5.58237	5.28589	2.93666	2.15385	3.38952	2.79719	7.06987	3.40899	3.74748	3.52834	1.20612	2.56586	3.2263	4.0039	4.15909
C00035				GDP	442.019	14.4811	14.5117	16.0433	16.3888	17.4061	19.7586	14.536	16.1392	21.0927	15.5082	17.6354	13.7437	19.7288	15.6408	10.9318	15.3565	14.9964	18.1715	15.9009	22.9002	20.0714	17.7871	25.5544	18.0247	34.4977	13.1646	18.3377	25.5378	20.4373	16.3053	14.5315	13.8527	14.6055	18.9889	20.7349	17.3048	14.8812	10.4591	16.1683	17.2224
C03794				Adenylosuccinate	462.069	12.2983	16.0914	15.4415	22.3493	13.3239	23.9419	14.0793	27.9635	21.071	24.758	27.1244	25.8594	28.9231	26.5515	16.5925	28.1891	20.0782	25.1694	19.9969	20.8082	22.1176	15.8286	14.7462	15.2629	21.4222	12.5744	19.5177	18.7356	15.3868	30.3751	17.8834	18.3555	15.7982	23.668	26.1573	8.3116	14.9654	11.6901	23.621	27.2923
C00075				UTP	482.962	13.0265	0.935333	N.D.	N.D.	N.D.	1.87646	1.3078	N.D.	1.27394	N.D.	N.D.	1.1906	N.D.	N.D.	2.66869	N.D.	N.D.	N.D.	2.62265	5.34508	1.91193	2.83869	2.20044	2.87861	N.D.	1.65509	2.44202	3.04269	1.6484	2.04805	2.51887	1.27672	1.22967	6.06247	8.34556	6.29313	11.6218	5.86566	3.96077	3.03825
C00002				ATP	505.99	13.5704	38.4053	41.1783	43.1234	43.125	65.3204	39.732	51.125	60.2393	43.4646	43.0135	44.0963	40.9028	34.9351	121.048	40.8703	41.2117	71.825	83.6749	117.491	59.7495	72.722	57.5886	78.2185	66.1163	38.6677	66.5335	87.661	51.2533	52.8223	64.0537	36.8003	39.6679	106.711	134.542	89.5516	142.463	93.3214	80.12	60.8469
C00044				GTP	521.985	13.8365	10.4387	12.3318	11.8456	13.079	16.1956	12.1369	20.4785	18.7639	12.6392	15.8351	12.5481	15.4783	8.00745	15.48	10.6634	8.61457	18.0415	24.5985	32.0021	16.4097	20.475	20.8389	20.3768	23.431	11.1935	17.227	25.1057	15.4778	12.0337	17.9453	12.9965	12.8319	30.0301	31.4866	33.1135	43.1502	22.6074	27.8303	22.1924
C00307				CDP-choline	547.123	26.3176	35.5775	28.0014	32.91	29.1593	45.9992	43.4137	34.3214	40.5506	48.3559	32.9365	39.8348	38.1617	45.5838	28.0899	43.1821	39.6053	39.3205	38.947	52.7156	48.8121	25.8209	22.7911	30.2206	34.2408	26.0868	42.478	42.0702	31.821	54.106	44.9907	31.8328	32.3415	36.9945	43.98	20.0993	28.5004	43.5832	39.2617	38.6988
C00029				UDP-glucose	565.049	17.632	138.13	109.33	141.857	115.528	202.108	160.216	156.928	193.99	172.155	115.611	156.027	157.884	174.986	98.2743	158.98	126.495	142.247	146.2	190.649	170.155	128.618	113.618	134.819	174.941	134.207	199.124	203.062	175.726	175.757	141.966	132.502	115.049	152.777	171.166	66.8985	105.748	97.4776	144.714	146.281
C00167				UDP-glucuronate	579.029	14.0648	51.1928	44.1184	52.3197	43.031	59.0496	44.372	56.9588	53.2991	55.7914	47.6484	44.5368	49.4332	59.4529	37.0327	45.3825	36.2553	42.4488	47.4266	64.474	48.2083	50.1608	49.9551	51.5608	61.6387	38.0196	66.7707	63.389	54.0008	52.272	36.5386	39.1988	35.2629	50.9213	54.0895	24.5002	35.604	26.4476	37.1102	39.2067
C00498				ADP-glucose	588.077	18.5755	3.58709	2.36872	3.06129	3.27258	4.55577	4.1932	3.63428	4.75387	3.96103	3.94267	4.68109	4.75213	3.73397	3.00627	4.89017	4.23307	5.05171	4.39692	3.6911	4.47727	3.13207	2.76786	3.75545	4.54613	3.1063	5.03608	4.45877	4.51495	4.9242	4.09639	3.24609	4.4521	3.09189	4.88886	2.1417	4.16422	3.77604	4.37936	4.23058
C00096				GDP-mannose	604.072	18.647	9.2278	8.10666	12.4654	6.99052	12.0816	8.79805	9.28118	12.2382	10.7997	8.55227	10.0465	8.52368	11.2151	5.99403	10.4237	7.30174	10.324	10.5119	12.4783	11.2216	9.4001	7.84089	8.01905	12.5222	9.25219	11.8478	13.8205	9.67829	9.71984	9.25541	8.0309	6.74068	10.0331	9.42087	3.1843	6.12629	4.74261	9.28053	9.2429
C00043				UDP-N-acetylglucosamine	606.076	18.1691	174.665	135.684	176.256	138.032	222.58	183.597	185.015	225.679	207.135	172.871	219.445	200.579	212.323	125.005	218.169	168.127	174.451	197.212	224.209	213.144	147.638	129.128	170.507	202.391	144.216	213.612	219.015	170.449	254.393	249.899	168.2	196.991	210.394	262.204	126.06	192.635	217.361	199.844	204.629
C00128				CMP-N-acetylneuraminate	613.141	19.027	41.7605	27.9903	41.5587	31.6297	48.9401	36.3563	40.5863	40.9491	46.2493	36.5277	46.536	44.2429	40.5226	30.8155	45.0948	38.6195	37.3104	40.5575	41.3441	38.1922	35.7271	28.4477	40.0827	41.2125	27.9782	42.2381	38.7429	36.1579	53.0174	48.6866	32.1633	35.8874	45.148	47.3904	23.1714	32.795	48.6533	42.3888	37.8154
C00003				NAD+	662.103	28.4117	354.753	287.771	346.573	283.508	453.039	346.497	373.937	467.188	382.752	248.214	336.141	279.808	435.15	230.199	389.488	283.711	355.13	336.242	451.186	403.523	306.662	280.506	351.262	430.482	303.707	455.779	496.199	405.41	241.436	205.268	266.512	140.102	260.043	289.032	143.677	171.277	144.074	207.892	190.735
C00004				NADH	664.119	18.9606	52.1581	51.7432	64.4811	45.0233	68.5758	56.2912	63.3681	79.0327	66.5571	56.7073	49.6135	53.7748	59.5045	50.5052	50.0386	31.4639	29.6658	41.7903	96.7193	29.0379	43.9309	71.5043	51.0545	91.9679	44.7661	54.0534	71.3238	66.5667	49.1247	34.9927	43.8444	19.9612	59.6456	33.7597	20.5369	36.5957	20.0467	33.721	39.3159
C00006				NADP+	742.069	16.0764	69.6228	58.6293	72.4542	55.6521	88.8889	67.7524	82.939	82.1523	70.3999	57.1387	64.4563	54.5586	74.8756	46.4447	75.7544	57.2153	59.7823	68.6937	82.9638	77.3912	70.574	56.1189	75.5202	91.0425	61.1887	96.0356	97.9075	79.8886	42.6327	36.6109	55.5545	28.4305	55.2094	48.0993	23.6166	32.0283	26.4895	38.554	36.7612
C00016				FAD	784.151	20.086	35.7006	28.1168	36.4346	30.2612	41.7926	40.246	36.6108	42.6394	34.2208	31.2285	37.2962	32.1088	42.2312	23.0388	42.2129	31.4233	29.2124	31.6828	36.9795	34.5549	30.8737	25.8752	37.1973	40.2952	33.8508	48.0902	47.8524	37.3495	25.5173	20.2761	29.9365	16.6651	24.7403	24.5633	6.99142	14.8647	17.4352	20.8049	21.6119
-				Phosphate	96.9704	11.345	5043.61	4669.34	5119.59	4428.36	5445.51	4982.08	5289.67	4181.31	5048.17	5622.67	4691.08	4786.28	5222.35	4733	5397.32	4959.87	4852.2	5532.34	4600.43	5195.86	4462.52	3637.11	4629.61	5210.64	4429.76	4921.83	4382.49	3978.54	4371.02	3294.68	4928.42	3602.95	4370.62	3945.75	2360.39	3559.37	3534.44	4225.57	4558.55
C02305				Phosphocreatine	210.029	13.1256	18.1924	11.5677	13.3579	15.7956	46.5742	12.9415	49.1934	83.5363	24.8826	4.8974	22.2767	8.50704	8.61996	8.64902	3.51626	7.49649	36.1786	37.6294	153.621	36.3085	54.7033	86.321	76.7955	86.4742	27.2133	68.2118	133.487	125.949	13.6275	17.9976	25.5621	24.5041	55.0477	30.1056	38.6678	27.2447	29.8273	20.8204	20.6245
C00111				DHAP	168.992	12.875	N.D.	N.D.	N.D.	N.D.	N.D.	N.D.	N.D.	N.D.	N.D.	N.D.	N.D.	N.D.	N.D.	N.D.	N.D.	N.D.	N.D.	N.D.	N.D.	N.D.	N.D.	N.D.	N.D.	N.D.	N.D.	N.D.	N.D.	N.D.	N.D.	N.D.	N.D.	N.D.	N.D.	N.D.	N.D.	N.D.	N.D.	N.D.	N.D.
C00661		C00118		G3P	168.991	13.563	N.D.	N.D.	N.D.	N.D.	N.D.	N.D.	N.D.	N.D.	N.D.	N.D.	N.D.	N.D.	N.D.	N.D.	N.D.	N.D.	N.D.	N.D.	N.D.	N.D.	N.D.	N.D.	N.D.	N.D.	N.D.	N.D.	N.D.	N.D.	N.D.	N.D.	N.D.	N.D.	N.D.	N.D.	N.D.	N.D.	N.D.	N.D.	N.D.
C00022				Pyruvate	87.0097	12.6933	N.D.	N.D.	N.D.	N.D.	N.D.	N.D.	N.D.	N.D.	N.D.	N.D.	N.D.	N.D.	N.D.	N.D.	N.D.	N.D.	N.D.	N.D.	N.D.	N.D.	N.D.	N.D.	N.D.	N.D.	N.D.	N.D.	N.D.	N.D.	N.D.	N.D.	N.D.	N.D.	N.D.	N.D.	N.D.	N.D.	N.D.	N.D.	N.D.
C00352				Glucosamine 6-phosphate	258.04	17.0328	N.D.	N.D.	N.D.	N.D.	N.D.	N.D.	N.D.	N.D.	N.D.	N.D.	N.D.	N.D.	N.D.	N.D.	N.D.	N.D.	N.D.	N.D.	N.D.	N.D.	N.D.	N.D.	N.D.	N.D.	N.D.	N.D.	N.D.	N.D.	N.D.	N.D.	N.D.	N.D.	N.D.	N.D.	N.D.	N.D.	N.D.	N.D.	N.D.
C00026				2-Oxoglutarate	145.015	10.4153	N.D.	N.D.	N.D.	N.D.	N.D.	N.D.	N.D.	N.D.	N.D.	N.D.	N.D.	N.D.	N.D.	N.D.	N.D.	8.97708	N.D.	N.D.	N.D.	N.D.	N.D.	N.D.	N.D.	N.D.	N.D.	N.D.	N.D.	N.D.	N.D.	N.D.	N.D.	N.D.	N.D.	13.4622	33.5457	5.75801	N.D.	N.D.	N.D.
C00091				Succinyl CoA	432.561	13.3624	N.D.	N.D.	N.D.	N.D.	N.D.	N.D.	N.D.	N.D.	N.D.	N.D.	N.D.	N.D.	N.D.	N.D.	N.D.	N.D.	N.D.	N.D.	N.D.	N.D.	N.D.	N.D.	N.D.	N.D.	N.D.	N.D.	N.D.	N.D.	N.D.	N.D.	N.D.	N.D.	N.D.	N.D.	N.D.	N.D.	N.D.	N.D.	N.D.
C00117		C03736		R5P	229.013	14.5221	N.D.	N.D.	N.D.	N.D.	N.D.	N.D.	N.D.	N.D.	N.D.	N.D.	N.D.	N.D.	N.D.	N.D.	N.D.	N.D.	N.D.	N.D.	N.D.	N.D.	N.D.	N.D.	N.D.	N.D.	N.D.	N.D.	N.D.	N.D.	N.D.	N.D.	N.D.	N.D.	N.D.	N.D.	N.D.	N.D.	N.D.	N.D.	N.D.
C00279				E4P	199.002	14.136	N.D.	N.D.	N.D.	N.D.	N.D.	N.D.	N.D.	N.D.	N.D.	N.D.	N.D.	N.D.	N.D.	N.D.	N.D.	N.D.	N.D.	N.D.	N.D.	N.D.	N.D.	N.D.	N.D.	N.D.	N.D.	N.D.	N.D.	N.D.	N.D.	N.D.	N.D.	N.D.	N.D.	N.D.	N.D.	N.D.	N.D.	N.D.	N.D.
C00048				Glyoxylate	72.9943	13.4964	N.D.	N.D.	N.D.	N.D.	N.D.	N.D.	N.D.	N.D.	N.D.	N.D.	N.D.	N.D.	N.D.	N.D.	N.D.	N.D.	N.D.	N.D.	N.D.	N.D.	N.D.	N.D.	N.D.	N.D.	N.D.	N.D.	N.D.	N.D.	N.D.	N.D.	N.D.	N.D.	N.D.	N.D.	N.D.	N.D.	N.D.	N.D.	N.D.
C00163				Propionate	73.0309	14.2641	N.D.	N.D.	N.D.	N.D.	N.D.	N.D.	N.D.	N.D.	N.D.	N.D.	N.D.	N.D.	N.D.	N.D.	N.D.	N.D.	N.D.	N.D.	N.D.	N.D.	N.D.	N.D.	N.D.	N.D.	N.D.	N.D.	N.D.	N.D.	N.D.	N.D.	N.D.	N.D.	N.D.	N.D.	N.D.	N.D.	N.D.	N.D.	N.D.
C00160				Glycolate	75.01	12.8802	N.D.	N.D.	N.D.	N.D.	N.D.	N.D.	N.D.	N.D.	N.D.	N.D.	N.D.	N.D.	N.D.	N.D.	N.D.	N.D.	N.D.	N.D.	N.D.	N.D.	N.D.	N.D.	N.D.	N.D.	N.D.	N.D.	N.D.	N.D.	N.D.	N.D.	N.D.	N.D.	N.D.	N.D.	N.D.	N.D.	N.D.	N.D.	N.D.
C01771				Crotonate	85.0307	14.9831	N.D.	N.D.	N.D.	N.D.	N.D.	N.D.	N.D.	N.D.	N.D.	N.D.	N.D.	N.D.	N.D.	N.D.	N.D.	N.D.	N.D.	N.D.	N.D.	N.D.	N.D.	N.D.	N.D.	N.D.	N.D.	N.D.	N.D.	N.D.	N.D.	N.D.	N.D.	N.D.	N.D.	N.D.	N.D.	N.D.	N.D.	N.D.	N.D.
C00246				Butanoate	87.0462	15.4979	N.D.	N.D.	N.D.	N.D.	N.D.	N.D.	N.D.	N.D.	N.D.	N.D.	N.D.	N.D.	N.D.	N.D.	N.D.	N.D.	N.D.	N.D.	N.D.	N.D.	N.D.	N.D.	N.D.	N.D.	N.D.	N.D.	N.D.	N.D.	N.D.	N.D.	N.D.	N.D.	N.D.	N.D.	N.D.	N.D.	N.D.	N.D.	N.D.
C01444				Oxamate	88.0049	12.5633	N.D.	N.D.	N.D.	N.D.	N.D.	N.D.	N.D.	N.D.	N.D.	N.D.	N.D.	N.D.	N.D.	N.D.	N.D.	N.D.	N.D.	N.D.	N.D.	N.D.	N.D.	N.D.	N.D.	N.D.	N.D.	N.D.	N.D.	N.D.	N.D.	N.D.	N.D.	N.D.	N.D.	N.D.	N.D.	N.D.	N.D.	N.D.	N.D.
C01013				3-Hydroxypropionate	89.0252	14.6753	N.D.	N.D.	N.D.	N.D.	N.D.	N.D.	N.D.	N.D.	N.D.	N.D.	N.D.	N.D.	N.D.	N.D.	N.D.	N.D.	N.D.	N.D.	N.D.	N.D.	N.D.	N.D.	N.D.	N.D.	N.D.	N.D.	N.D.	N.D.	N.D.	N.D.	N.D.	N.D.	N.D.	N.D.	N.D.	N.D.	N.D.	N.D.	N.D.
C11145				Methanesulfonate	94.9818	11.5237	N.D.	N.D.	N.D.	N.D.	N.D.	N.D.	N.D.	N.D.	N.D.	N.D.	N.D.	N.D.	N.D.	N.D.	N.D.	N.D.	N.D.	N.D.	N.D.	N.D.	N.D.	N.D.	N.D.	N.D.	N.D.	N.D.	N.D.	N.D.	N.D.	N.D.	N.D.	N.D.	N.D.	N.D.	N.D.	N.D.	N.D.	N.D.	N.D.
C08279				Tiglate	99.0454	15.6671	N.D.	N.D.	N.D.	N.D.	N.D.	N.D.	N.D.	N.D.	N.D.	N.D.	N.D.	N.D.	N.D.	N.D.	N.D.	N.D.	N.D.	N.D.	N.D.	N.D.	N.D.	N.D.	N.D.	N.D.	N.D.	N.D.	N.D.	N.D.	N.D.	N.D.	N.D.	N.D.	N.D.	N.D.	N.D.	N.D.	N.D.	N.D.	N.D.
C00109				2-Oxobutyrate	101.024	13.9621	N.D.	N.D.	N.D.	N.D.	N.D.	N.D.	N.D.	N.D.	N.D.	N.D.	N.D.	N.D.	N.D.	N.D.	N.D.	N.D.	N.D.	N.D.	N.D.	N.D.	N.D.	N.D.	N.D.	N.D.	N.D.	N.D.	N.D.	N.D.	N.D.	N.D.	N.D.	N.D.	N.D.	N.D.	N.D.	N.D.	N.D.	N.D.	N.D.
C08262				3-Methylbutanoate	101.061	16.5673	N.D.	N.D.	N.D.	N.D.	N.D.	N.D.	N.D.	N.D.	N.D.	N.D.	N.D.	N.D.	N.D.	N.D.	N.D.	N.D.	N.D.	N.D.	N.D.	N.D.	N.D.	N.D.	N.D.	N.D.	N.D.	N.D.	N.D.	N.D.	N.D.	N.D.	N.D.	N.D.	N.D.	N.D.	N.D.	N.D.	N.D.	N.D.	N.D.
C00803				Pentanoate	101.06	16.3819	N.D.	N.D.	N.D.	N.D.	N.D.	N.D.	N.D.	N.D.	N.D.	N.D.	N.D.	N.D.	N.D.	N.D.	N.D.	N.D.	N.D.	N.D.	N.D.	N.D.	N.D.	N.D.	N.D.	N.D.	N.D.	N.D.	N.D.	N.D.	N.D.	N.D.	N.D.	N.D.	N.D.	N.D.	N.D.	N.D.	N.D.	N.D.	N.D.
C05984				2-Hydroxybutyrate	103.04	15.6034	3.69243	N.D.	N.D.	N.D.	N.D.	5.29545	N.D.	4.80763	N.D.	N.D.	4.12075	3.54252	6.90022	N.D.	N.D.	4.38901	N.D.	N.D.	4.96591	N.D.	N.D.	N.D.	N.D.	N.D.	2.54499	4.27157	4.30002	4.01129	4.21077	N.D.	N.D.	3.1869	N.D.	N.D.	N.D.	N.D.	5.6634	N.D.	N.D.
-				2-Hydroxyisobutyrate	103.041	15.4313	5.21084	N.D.	6.19778	N.D.	7.92467	6.16633	N.D.	6.05308	N.D.	N.D.	3.52366	N.D.	N.D.	N.D.	N.D.	N.D.	N.D.	N.D.	3.61396	N.D.	N.D.	N.D.	5.92118	N.D.	N.D.	5.1546	6.19266	5.74045	N.D.	5.06494	N.D.	6.0655	N.D.	4.59613	N.D.	N.D.	7.13456	N.D.	N.D.
C03173				(Methylthio)acetate	105.003	-	N.D.	N.D.	N.D.	N.D.	N.D.	N.D.	N.D.	N.D.	N.D.	N.D.	N.D.	N.D.	N.D.	N.D.	N.D.	N.D.	N.D.	N.D.	N.D.	N.D.	N.D.	N.D.	N.D.	N.D.	N.D.	N.D.	N.D.	N.D.	N.D.	N.D.	N.D.	N.D.	N.D.	N.D.	N.D.	N.D.	N.D.	N.D.	N.D.
C00258				Glycerate	105.021	-	N.D.	N.D.	N.D.	N.D.	N.D.	N.D.	N.D.	N.D.	N.D.	N.D.	N.D.	N.D.	N.D.	N.D.	N.D.	N.D.	N.D.	N.D.	N.D.	N.D.	N.D.	N.D.	N.D.	N.D.	N.D.	N.D.	N.D.	N.D.	N.D.	N.D.	N.D.	N.D.	N.D.	N.D.	N.D.	N.D.	N.D.	N.D.	N.D.
C05942				Pyrrole-2-carboxylate	110.025	14.8901	N.D.	N.D.	N.D.	N.D.	N.D.	N.D.	N.D.	N.D.	N.D.	N.D.	N.D.	N.D.	N.D.	N.D.	N.D.	N.D.	N.D.	N.D.	N.D.	N.D.	N.D.	N.D.	N.D.	N.D.	N.D.	N.D.	N.D.	N.D.	N.D.	N.D.	N.D.	N.D.	N.D.	N.D.	N.D.	N.D.	N.D.	N.D.	N.D.
C02704				Methyl sulfate	110.976	11.4422	N.D.	N.D.	N.D.	1.12721	1.22457	N.D.	N.D.	N.D.	N.D.	N.D.	N.D.	N.D.	0.843257	1.58749	1.80406	1.51169	N.D.	N.D.	N.D.	N.D.	1.62031	N.D.	N.D.	N.D.	1.53854	N.D.	N.D.	1.8875	0.847932	0.997858	N.D.	1.01684	N.D.	2.00339	N.D.	N.D.	2.27479	N.D.	N.D.
C01546				2-Furoate	111.009	14.767	N.D.	N.D.	N.D.	N.D.	N.D.	N.D.	N.D.	N.D.	N.D.	N.D.	N.D.	N.D.	N.D.	N.D.	N.D.	N.D.	N.D.	N.D.	N.D.	N.D.	N.D.	N.D.	N.D.	N.D.	N.D.	N.D.	N.D.	N.D.	N.D.	N.D.	N.D.	N.D.	N.D.	N.D.	N.D.	N.D.	N.D.	N.D.	N.D.
C07091				3-Acetylacrylate	113.024	-	N.D.	N.D.	N.D.	N.D.	N.D.	N.D.	N.D.	N.D.	N.D.	N.D.	N.D.	N.D.	N.D.	N.D.	N.D.	N.D.	N.D.	N.D.	N.D.	N.D.	N.D.	N.D.	N.D.	N.D.	N.D.	N.D.	N.D.	N.D.	N.D.	N.D.	N.D.	N.D.	N.D.	N.D.	N.D.	N.D.	N.D.	N.D.	N.D.
-				4-Oxopentanoate	115.04	15.613	N.D.	N.D.	N.D.	N.D.	N.D.	N.D.	N.D.	N.D.	N.D.	N.D.	N.D.	N.D.	N.D.	N.D.	N.D.	N.D.	N.D.	N.D.	N.D.	N.D.	N.D.	N.D.	N.D.	N.D.	N.D.	N.D.	N.D.	N.D.	N.D.	N.D.	N.D.	N.D.	N.D.	N.D.	N.D.	N.D.	N.D.	N.D.	N.D.
C00141				2-Oxoisopentanoate	115.04	15.0093	N.D.	N.D.	N.D.	N.D.	N.D.	N.D.	N.D.	N.D.	N.D.	N.D.	N.D.	N.D.	N.D.	N.D.	N.D.	N.D.	N.D.	N.D.	N.D.	N.D.	N.D.	N.D.	N.D.	N.D.	N.D.	N.D.	N.D.	N.D.	N.D.	N.D.	N.D.	N.D.	N.D.	N.D.	N.D.	N.D.	N.D.	N.D.	N.D.
C01585				Hexanoate	115.076	17.1072	N.D.	N.D.	N.D.	N.D.	N.D.	N.D.	N.D.	N.D.	N.D.	N.D.	N.D.	N.D.	N.D.	N.D.	N.D.	N.D.	N.D.	N.D.	N.D.	N.D.	N.D.	N.D.	N.D.	N.D.	N.D.	N.D.	N.D.	N.D.	N.D.	N.D.	N.D.	N.D.	N.D.	N.D.	N.D.	N.D.	N.D.	N.D.	N.D.
-				2-Hydroxypentanoate	117.056	16.6787	15.1404	N.D.	18.1678	N.D.	12.616	10.7744	N.D.	8.5727	N.D.	N.D.	9.1926	10.3956	10.4199	N.D.	N.D.	N.D.	N.D.	N.D.	N.D.	N.D.	N.D.	N.D.	10.0507	N.D.	8.88357	11.4626	9.51244	11.625	N.D.	N.D.	N.D.	N.D.	N.D.	N.D.	N.D.	N.D.	14.2742	N.D.	N.D.
C00180				Benzoate	121.031	15.4868	N.D.	N.D.	N.D.	N.D.	N.D.	N.D.	N.D.	N.D.	N.D.	N.D.	N.D.	N.D.	N.D.	N.D.	N.D.	N.D.	N.D.	N.D.	N.D.	N.D.	N.D.	N.D.	N.D.	N.D.	N.D.	N.D.	N.D.	N.D.	N.D.	N.D.	N.D.	N.D.	N.D.	N.D.	N.D.	N.D.	N.D.	N.D.	N.D.
C00253				Nicotinate	122.025	15.4424	N.D.	N.D.	N.D.	N.D.	N.D.	N.D.	N.D.	N.D.	N.D.	N.D.	N.D.	N.D.	N.D.	N.D.	N.D.	N.D.	N.D.	N.D.	N.D.	N.D.	N.D.	N.D.	N.D.	N.D.	N.D.	N.D.	N.D.	N.D.	N.D.	N.D.	N.D.	N.D.	N.D.	N.D.	N.D.	N.D.	N.D.	N.D.	N.D.
C03557				2-Aminoethylphosphonate	124.018	20.3053	N.D.	N.D.	N.D.	N.D.	N.D.	N.D.	N.D.	N.D.	N.D.	N.D.	N.D.	N.D.	N.D.	N.D.	N.D.	N.D.	N.D.	N.D.	N.D.	N.D.	N.D.	N.D.	N.D.	N.D.	N.D.	N.D.	N.D.	N.D.	N.D.	N.D.	N.D.	N.D.	N.D.	N.D.	N.D.	N.D.	N.D.	N.D.	N.D.
C03782				1-Aminoethylphosphonate	124.018	19.2289	N.D.	N.D.	N.D.	N.D.	N.D.	N.D.	N.D.	N.D.	N.D.	N.D.	N.D.	N.D.	N.D.	N.D.	N.D.	N.D.	N.D.	N.D.	N.D.	N.D.	N.D.	N.D.	N.D.	N.D.	N.D.	N.D.	N.D.	N.D.	N.D.	N.D.	N.D.	N.D.	N.D.	N.D.	N.D.	N.D.	N.D.	N.D.	N.D.
C00813				Barbiturate	127.015	15.6055	N.D.	N.D.	N.D.	N.D.	N.D.	N.D.	N.D.	N.D.	N.D.	N.D.	N.D.	N.D.	N.D.	N.D.	N.D.	N.D.	N.D.	N.D.	N.D.	N.D.	N.D.	N.D.	N.D.	N.D.	N.D.	N.D.	N.D.	N.D.	N.D.	N.D.	N.D.	N.D.	N.D.	N.D.	N.D.	N.D.	N.D.	N.D.	N.D.
C09822				Cyclohexanecarboxylate	127.077	17.5623	N.D.	N.D.	N.D.	N.D.	N.D.	N.D.	N.D.	N.D.	N.D.	N.D.	N.D.	N.D.	N.D.	N.D.	N.D.	N.D.	N.D.	N.D.	N.D.	N.D.	N.D.	N.D.	N.D.	N.D.	N.D.	N.D.	N.D.	N.D.	N.D.	N.D.	N.D.	N.D.	N.D.	N.D.	N.D.	N.D.	N.D.	N.D.	N.D.
C02226				Citraconate	129.02	11.2926	N.D.	N.D.	N.D.	N.D.	N.D.	N.D.	N.D.	N.D.	N.D.	N.D.	N.D.	N.D.	N.D.	N.D.	N.D.	N.D.	N.D.	N.D.	N.D.	N.D.	N.D.	N.D.	N.D.	N.D.	N.D.	N.D.	N.D.	N.D.	N.D.	N.D.	N.D.	N.D.	N.D.	N.D.	N.D.	N.D.	N.D.	N.D.	N.D.
C00490				Itaconate	129.02	10.7755	N.D.	N.D.	N.D.	N.D.	N.D.	N.D.	N.D.	N.D.	N.D.	N.D.	N.D.	N.D.	N.D.	N.D.	N.D.	N.D.	N.D.	N.D.	N.D.	N.D.	N.D.	N.D.	N.D.	N.D.	N.D.	N.D.	N.D.	N.D.	3.13497	1.37832	N.D.	N.D.	3.10097	2.9139	3.00561	2.20466	N.D.	3.19549	4.57618
C02129				4-Acetylbutyrate	129.056	16.74	N.D.	N.D.	N.D.	N.D.	N.D.	N.D.	N.D.	N.D.	N.D.	N.D.	1.91645	N.D.	N.D.	N.D.	N.D.	N.D.	N.D.	N.D.	N.D.	N.D.	3.31027	N.D.	N.D.	5.03881	N.D.	1.60709	0.99131	N.D.	N.D.	0.945598	N.D.	N.D.	N.D.	N.D.	N.D.	N.D.	N.D.	3.35385	N.D.
C00233				4-Methyl-2-oxopentanoate	129.055	15.9133	N.D.	N.D.	N.D.	N.D.	N.D.	N.D.	N.D.	N.D.	N.D.	N.D.	N.D.	N.D.	N.D.	N.D.	N.D.	N.D.	N.D.	N.D.	N.D.	N.D.	N.D.	N.D.	N.D.	N.D.	N.D.	N.D.	N.D.	N.D.	N.D.	N.D.	N.D.	N.D.	N.D.	7.91369	N.D.	N.D.	N.D.	N.D.	N.D.
-				4-Oxohexanoate	129.056	16.5495	N.D.	N.D.	N.D.	N.D.	N.D.	N.D.	N.D.	N.D.	N.D.	N.D.	N.D.	N.D.	N.D.	N.D.	N.D.	N.D.	N.D.	N.D.	N.D.	N.D.	N.D.	N.D.	N.D.	N.D.	N.D.	N.D.	N.D.	N.D.	N.D.	N.D.	N.D.	N.D.	N.D.	N.D.	N.D.	N.D.	N.D.	N.D.	N.D.
C17714				Heptanoate	129.093	17.866	N.D.	N.D.	N.D.	N.D.	N.D.	N.D.	N.D.	N.D.	N.D.	N.D.	N.D.	N.D.	N.D.	N.D.	N.D.	N.D.	N.D.	N.D.	N.D.	N.D.	N.D.	N.D.	N.D.	N.D.	N.D.	N.D.	N.D.	N.D.	N.D.	N.D.	N.D.	N.D.	N.D.	N.D.	N.D.	N.D.	N.D.	N.D.	N.D.
C02642				3-Ureidopropionate	131.047	16.4166	N.D.	N.D.	N.D.	N.D.	N.D.	N.D.	N.D.	N.D.	N.D.	N.D.	N.D.	N.D.	N.D.	N.D.	N.D.	N.D.	N.D.	N.D.	N.D.	N.D.	N.D.	N.D.	N.D.	N.D.	N.D.	N.D.	N.D.	N.D.	N.D.	N.D.	N.D.	N.D.	N.D.	N.D.	N.D.	N.D.	N.D.	N.D.	N.D.
C06103				6-Hydroxyhexanoate	131.071	18.0093	N.D.	N.D.	N.D.	N.D.	N.D.	N.D.	N.D.	N.D.	N.D.	N.D.	N.D.	N.D.	N.D.	N.D.	N.D.	N.D.	N.D.	N.D.	N.D.	N.D.	N.D.	N.D.	N.D.	N.D.	N.D.	N.D.	N.D.	N.D.	N.D.	N.D.	N.D.	N.D.	N.D.	N.D.	N.D.	N.D.	N.D.	N.D.	N.D.
C03264				2-Hydroxy-4-methylpentanoate	131.072	17.4072	N.D.	N.D.	N.D.	N.D.	N.D.	N.D.	N.D.	N.D.	N.D.	N.D.	N.D.	N.D.	N.D.	N.D.	N.D.	N.D.	N.D.	N.D.	N.D.	N.D.	N.D.	N.D.	N.D.	N.D.	N.D.	N.D.	N.D.	N.D.	N.D.	N.D.	N.D.	N.D.	N.D.	N.D.	N.D.	N.D.	N.D.	N.D.	N.D.
C01454				4-Methylbenzoate	135.046	16.6468	N.D.	N.D.	N.D.	N.D.	N.D.	N.D.	N.D.	N.D.	N.D.	N.D.	N.D.	N.D.	N.D.	N.D.	N.D.	N.D.	N.D.	N.D.	N.D.	N.D.	N.D.	N.D.	N.D.	N.D.	N.D.	N.D.	N.D.	N.D.	N.D.	N.D.	N.D.	N.D.	N.D.	N.D.	N.D.	N.D.	N.D.	N.D.	N.D.
C00156				p-hydroxybenzoate	137.026	16.0761	N.D.	N.D.	N.D.	N.D.	N.D.	N.D.	N.D.	N.D.	N.D.	N.D.	N.D.	N.D.	N.D.	N.D.	N.D.	N.D.	N.D.	N.D.	N.D.	N.D.	N.D.	N.D.	N.D.	N.D.	N.D.	N.D.	N.D.	N.D.	N.D.	N.D.	N.D.	N.D.	N.D.	N.D.	N.D.	N.D.	N.D.	N.D.	N.D.
C00587				m-Hydroxybenzoate	137.025	16.4074	N.D.	N.D.	N.D.	N.D.	N.D.	N.D.	N.D.	N.D.	N.D.	N.D.	N.D.	N.D.	N.D.	N.D.	N.D.	N.D.	N.D.	N.D.	N.D.	N.D.	N.D.	N.D.	N.D.	N.D.	N.D.	N.D.	N.D.	N.D.	N.D.	N.D.	N.D.	N.D.	N.D.	N.D.	N.D.	N.D.	N.D.	N.D.	N.D.
C00805				o-Hydroxybenzoate	137.025	14.7894	N.D.	N.D.	N.D.	N.D.	N.D.	N.D.	N.D.	N.D.	N.D.	N.D.	N.D.	N.D.	N.D.	N.D.	N.D.	N.D.	N.D.	N.D.	N.D.	N.D.	N.D.	N.D.	N.D.	N.D.	N.D.	N.D.	N.D.	N.D.	N.D.	N.D.	N.D.	N.D.	N.D.	N.D.	N.D.	N.D.	N.D.	N.D.	N.D.
C05682				Phosphonoacetate	138.982	10.7342	N.D.	N.D.	N.D.	N.D.	N.D.	N.D.	N.D.	N.D.	N.D.	N.D.	N.D.	N.D.	N.D.	N.D.	N.D.	N.D.	N.D.	N.D.	N.D.	N.D.	N.D.	N.D.	N.D.	N.D.	N.D.	N.D.	N.D.	N.D.	N.D.	N.D.	N.D.	N.D.	N.D.	N.D.	N.D.	N.D.	N.D.	N.D.	N.D.
C02359				2-Fluorobenzoate	139.021	15.7319	N.D.	N.D.	N.D.	N.D.	N.D.	N.D.	N.D.	N.D.	N.D.	N.D.	N.D.	N.D.	N.D.	N.D.	N.D.	N.D.	N.D.	N.D.	N.D.	N.D.	N.D.	N.D.	N.D.	N.D.	N.D.	N.D.	N.D.	N.D.	N.D.	N.D.	N.D.	N.D.	N.D.	N.D.	N.D.	N.D.	N.D.	N.D.	N.D.
C00169				Carbamoylphosphate	139.977	11.1072	N.D.	N.D.	N.D.	N.D.	N.D.	N.D.	N.D.	N.D.	N.D.	N.D.	N.D.	N.D.	N.D.	N.D.	N.D.	N.D.	N.D.	N.D.	N.D.	N.D.	N.D.	N.D.	N.D.	N.D.	N.D.	N.D.	N.D.	N.D.	N.D.	N.D.	N.D.	N.D.	N.D.	N.D.	N.D.	N.D.	N.D.	N.D.	N.D.
C02595				2-Thiopheneacetate	141.002	16.0064	N.D.	N.D.	N.D.	N.D.	N.D.	N.D.	N.D.	N.D.	N.D.	N.D.	N.D.	N.D.	N.D.	N.D.	N.D.	N.D.	N.D.	N.D.	N.D.	N.D.	N.D.	N.D.	N.D.	N.D.	N.D.	N.D.	N.D.	N.D.	N.D.	N.D.	N.D.	N.D.	N.D.	N.D.	N.D.	N.D.	N.D.	N.D.	N.D.
C02480				cis,cis-Muconate	141.02	10.9953	N.D.	N.D.	N.D.	N.D.	N.D.	N.D.	N.D.	N.D.	N.D.	N.D.	N.D.	N.D.	N.D.	N.D.	N.D.	N.D.	N.D.	N.D.	N.D.	N.D.	N.D.	N.D.	N.D.	N.D.	N.D.	N.D.	N.D.	N.D.	N.D.	N.D.	N.D.	N.D.	N.D.	N.D.	N.D.	N.D.	N.D.	N.D.	N.D.
C06423				Octanoate	143.108	18.6166	N.D.	N.D.	N.D.	N.D.	N.D.	N.D.	N.D.	N.D.	N.D.	N.D.	N.D.	N.D.	N.D.	N.D.	N.D.	N.D.	N.D.	N.D.	N.D.	N.D.	N.D.	N.D.	N.D.	N.D.	N.D.	N.D.	N.D.	N.D.	N.D.	N.D.	N.D.	N.D.	N.D.	N.D.	N.D.	N.D.	N.D.	N.D.	N.D.
C01180				4-Methylthio-2-oxobutyrate	147.013	-	N.D.	N.D.	N.D.	N.D.	N.D.	N.D.	N.D.	N.D.	N.D.	N.D.	N.D.	N.D.	N.D.	N.D.	N.D.	N.D.	N.D.	N.D.	N.D.	N.D.	N.D.	N.D.	N.D.	N.D.	N.D.	N.D.	N.D.	N.D.	N.D.	N.D.	N.D.	N.D.	N.D.	N.D.	N.D.	N.D.	N.D.	N.D.	N.D.
C02614		C00815	C02612	Citramalate	147.03	11.2267	N.D.	N.D.	N.D.	N.D.	N.D.	N.D.	N.D.	N.D.	N.D.	N.D.	N.D.	N.D.	N.D.	N.D.	N.D.	N.D.	N.D.	N.D.	N.D.	N.D.	N.D.	N.D.	N.D.	N.D.	N.D.	N.D.	N.D.	N.D.	N.D.	N.D.	N.D.	N.D.	N.D.	N.D.	N.D.	N.D.	N.D.	N.D.	N.D.
C00423				trans-Cinnamate	147.048	17.1991	N.D.	N.D.	N.D.	N.D.	N.D.	N.D.	N.D.	N.D.	N.D.	N.D.	N.D.	N.D.	N.D.	N.D.	N.D.	N.D.	N.D.	N.D.	N.D.	N.D.	N.D.	N.D.	N.D.	N.D.	N.D.	N.D.	N.D.	N.D.	N.D.	N.D.	N.D.	N.D.	N.D.	N.D.	N.D.	N.D.	N.D.	N.D.	N.D.
C00898		C02107		Tartrate	149.01	10.3143	N.D.	N.D.	N.D.	N.D.	N.D.	N.D.	N.D.	N.D.	N.D.	N.D.	N.D.	N.D.	N.D.	N.D.	N.D.	N.D.	N.D.	N.D.	N.D.	N.D.	N.D.	N.D.	N.D.	N.D.	N.D.	N.D.	N.D.	N.D.	N.D.	N.D.	N.D.	N.D.	N.D.	N.D.	N.D.	N.D.	N.D.	N.D.	N.D.
C02137				Benzoylformate	149.025	15.5119	N.D.	N.D.	N.D.	N.D.	N.D.	N.D.	N.D.	N.D.	N.D.	N.D.	N.D.	N.D.	N.D.	N.D.	N.D.	N.D.	N.D.	N.D.	N.D.	N.D.	N.D.	N.D.	N.D.	N.D.	N.D.	N.D.	N.D.	N.D.	N.D.	N.D.	N.D.	N.D.	N.D.	N.D.	N.D.	N.D.	N.D.	N.D.	N.D.
C03057				2-Carboxybenzaldehyde	149.026	16.0893	N.D.	N.D.	N.D.	N.D.	N.D.	N.D.	N.D.	N.D.	N.D.	N.D.	N.D.	N.D.	N.D.	N.D.	N.D.	N.D.	N.D.	N.D.	N.D.	N.D.	N.D.	N.D.	N.D.	N.D.	N.D.	N.D.	N.D.	N.D.	N.D.	N.D.	N.D.	N.D.	N.D.	N.D.	N.D.	N.D.	N.D.	N.D.	N.D.
C05629				3-Phenylpropionate	149.062	17.4941	N.D.	N.D.	N.D.	N.D.	N.D.	N.D.	N.D.	N.D.	N.D.	N.D.	N.D.	N.D.	N.D.	N.D.	N.D.	N.D.	N.D.	N.D.	N.D.	N.D.	N.D.	N.D.	N.D.	N.D.	N.D.	N.D.	N.D.	N.D.	N.D.	N.D.	N.D.	N.D.	N.D.	N.D.	N.D.	N.D.	N.D.	N.D.	N.D.
C03005				N-Methylanthranilate	150.056	16.5936	N.D.	N.D.	N.D.	N.D.	N.D.	N.D.	N.D.	N.D.	N.D.	N.D.	N.D.	N.D.	N.D.	N.D.	N.D.	N.D.	N.D.	N.D.	N.D.	N.D.	N.D.	N.D.	N.D.	N.D.	N.D.	N.D.	N.D.	N.D.	N.D.	N.D.	N.D.	N.D.	N.D.	N.D.	N.D.	N.D.	N.D.	N.D.	N.D.
C00642				p-Hydroxyphenylacetate	151.041	17.6157	N.D.	N.D.	N.D.	N.D.	N.D.	N.D.	N.D.	N.D.	N.D.	N.D.	N.D.	N.D.	N.D.	N.D.	N.D.	N.D.	N.D.	N.D.	N.D.	N.D.	N.D.	N.D.	N.D.	N.D.	N.D.	N.D.	N.D.	N.D.	N.D.	N.D.	N.D.	N.D.	N.D.	N.D.	N.D.	N.D.	N.D.	N.D.	N.D.
C01983		C01984		Mandelate	151.041	16.843	N.D.	N.D.	N.D.	N.D.	N.D.	N.D.	N.D.	N.D.	N.D.	N.D.	N.D.	N.D.	N.D.	N.D.	N.D.	N.D.	N.D.	N.D.	N.D.	N.D.	N.D.	N.D.	N.D.	N.D.	N.D.	N.D.	N.D.	N.D.	N.D.	N.D.	N.D.	N.D.	N.D.	N.D.	N.D.	N.D.	N.D.	N.D.	N.D.
C02181				Phenoxyacetate	151.041	16.7241	N.D.	N.D.	N.D.	N.D.	N.D.	N.D.	N.D.	N.D.	N.D.	N.D.	N.D.	N.D.	N.D.	N.D.	N.D.	N.D.	N.D.	N.D.	N.D.	N.D.	N.D.	N.D.	N.D.	N.D.	N.D.	N.D.	N.D.	N.D.	N.D.	N.D.	N.D.	N.D.	N.D.	N.D.	N.D.	N.D.	N.D.	N.D.	N.D.
C00606				Cysteine sulfinate	152.004	15.7711	N.D.	N.D.	N.D.	N.D.	N.D.	N.D.	N.D.	N.D.	N.D.	N.D.	N.D.	N.D.	N.D.	N.D.	N.D.	N.D.	N.D.	N.D.	N.D.	N.D.	N.D.	N.D.	N.D.	N.D.	N.D.	N.D.	N.D.	N.D.	N.D.	N.D.	N.D.	N.D.	N.D.	N.D.	N.D.	N.D.	N.D.	N.D.	N.D.
C00628				2,5-Dihydroxybenzoate	153.02	15.9133	N.D.	N.D.	N.D.	N.D.	N.D.	N.D.	N.D.	N.D.	N.D.	N.D.	N.D.	N.D.	N.D.	N.D.	N.D.	N.D.	N.D.	N.D.	N.D.	N.D.	N.D.	N.D.	N.D.	N.D.	N.D.	N.D.	N.D.	N.D.	N.D.	N.D.	N.D.	N.D.	N.D.	N.D.	N.D.	N.D.	N.D.	N.D.	N.D.
C03030				2,4-Dihydroxypyrimidine-5-carboxylate	155.01	15.631	N.D.	N.D.	N.D.	N.D.	N.D.	N.D.	N.D.	N.D.	N.D.	N.D.	N.D.	N.D.	N.D.	N.D.	N.D.	N.D.	N.D.	N.D.	N.D.	N.D.	N.D.	N.D.	N.D.	N.D.	N.D.	N.D.	N.D.	N.D.	N.D.	N.D.	N.D.	N.D.	N.D.	N.D.	N.D.	N.D.	N.D.	N.D.	N.D.
C00295				Orotate	155.01	15.3065	N.D.	N.D.	N.D.	N.D.	N.D.	N.D.	N.D.	N.D.	N.D.	N.D.	N.D.	N.D.	N.D.	N.D.	N.D.	N.D.	N.D.	N.D.	N.D.	N.D.	N.D.	N.D.	N.D.	N.D.	N.D.	N.D.	N.D.	N.D.	N.D.	N.D.	N.D.	N.D.	N.D.	N.D.	N.D.	N.D.	N.D.	N.D.	N.D.
C00337				Dihydroorotate	157.026	16.1503	N.D.	N.D.	N.D.	N.D.	N.D.	N.D.	N.D.	N.D.	N.D.	N.D.	N.D.	N.D.	N.D.	N.D.	N.D.	N.D.	N.D.	N.D.	N.D.	N.D.	N.D.	N.D.	N.D.	N.D.	N.D.	N.D.	N.D.	N.D.	N.D.	N.D.	N.D.	N.D.	N.D.	N.D.	N.D.	N.D.	N.D.	N.D.	N.D.
-				2-Oxooctanoate	157.087	17.4035	N.D.	N.D.	N.D.	N.D.	N.D.	N.D.	N.D.	N.D.	N.D.	N.D.	N.D.	N.D.	N.D.	N.D.	N.D.	N.D.	N.D.	N.D.	N.D.	N.D.	N.D.	N.D.	N.D.	N.D.	N.D.	N.D.	N.D.	N.D.	N.D.	N.D.	N.D.	N.D.	N.D.	N.D.	N.D.	N.D.	N.D.	N.D.	N.D.
C00322				2-Oxoadipate	159.031	11.102	N.D.	N.D.	N.D.	N.D.	N.D.	N.D.	N.D.	N.D.	N.D.	N.D.	N.D.	N.D.	N.D.	N.D.	N.D.	N.D.	N.D.	N.D.	N.D.	N.D.	N.D.	N.D.	N.D.	N.D.	N.D.	N.D.	N.D.	N.D.	N.D.	N.D.	N.D.	N.D.	N.D.	N.D.	N.D.	N.D.	N.D.	N.D.	N.D.
-				2-Hydroxyoctanoate	159.103	18.8511	N.D.	N.D.	N.D.	N.D.	N.D.	N.D.	N.D.	N.D.	N.D.	N.D.	N.D.	N.D.	N.D.	N.D.	N.D.	N.D.	N.D.	N.D.	N.D.	N.D.	N.D.	N.D.	N.D.	N.D.	N.D.	N.D.	N.D.	N.D.	N.D.	N.D.	N.D.	N.D.	N.D.	N.D.	N.D.	N.D.	N.D.	N.D.	N.D.
C01044				N-Formylaspartate	160.026	11.2154	N.D.	N.D.	N.D.	N.D.	N.D.	N.D.	N.D.	N.D.	N.D.	N.D.	N.D.	N.D.	N.D.	N.D.	N.D.	N.D.	N.D.	N.D.	N.D.	N.D.	N.D.	N.D.	N.D.	N.D.	N.D.	N.D.	N.D.	N.D.	N.D.	N.D.	N.D.	N.D.	N.D.	N.D.	N.D.	N.D.	N.D.	N.D.	N.D.
C00811				p-Coumarate	163.041	17.3541	N.D.	N.D.	N.D.	N.D.	N.D.	N.D.	N.D.	N.D.	N.D.	N.D.	N.D.	N.D.	N.D.	N.D.	N.D.	N.D.	N.D.	N.D.	N.D.	N.D.	N.D.	N.D.	N.D.	N.D.	N.D.	N.D.	N.D.	N.D.	N.D.	N.D.	N.D.	N.D.	N.D.	N.D.	N.D.	N.D.	N.D.	N.D.	N.D.
C01772				o-Coumarate	163.041	17.5927	N.D.	N.D.	N.D.	N.D.	N.D.	N.D.	N.D.	N.D.	N.D.	N.D.	N.D.	N.D.	N.D.	N.D.	N.D.	N.D.	N.D.	N.D.	N.D.	N.D.	N.D.	N.D.	N.D.	N.D.	N.D.	N.D.	N.D.	N.D.	N.D.	N.D.	N.D.	N.D.	N.D.	N.D.	N.D.	N.D.	N.D.	N.D.	N.D.
C00166				Phenylpyruvate	163.041	16.5672	N.D.	N.D.	N.D.	N.D.	N.D.	N.D.	N.D.	N.D.	N.D.	N.D.	N.D.	N.D.	N.D.	N.D.	N.D.	N.D.	N.D.	N.D.	N.D.	N.D.	N.D.	N.D.	N.D.	N.D.	N.D.	N.D.	N.D.	N.D.	N.D.	N.D.	N.D.	N.D.	N.D.	N.D.	N.D.	N.D.	N.D.	N.D.	N.D.
C06578				Cumate	163.076	18.41	N.D.	N.D.	N.D.	N.D.	N.D.	N.D.	N.D.	N.D.	N.D.	N.D.	N.D.	N.D.	N.D.	N.D.	N.D.	N.D.	N.D.	N.D.	N.D.	N.D.	N.D.	N.D.	N.D.	N.D.	N.D.	N.D.	N.D.	N.D.	N.D.	N.D.	N.D.	N.D.	N.D.	N.D.	N.D.	N.D.	N.D.	N.D.	N.D.
C01606				Phthalate	165.02	11.7941	N.D.	N.D.	N.D.	N.D.	N.D.	N.D.	N.D.	N.D.	N.D.	N.D.	1.57501	N.D.	N.D.	N.D.	N.D.	N.D.	N.D.	N.D.	N.D.	N.D.	N.D.	N.D.	N.D.	N.D.	N.D.	N.D.	N.D.	N.D.	N.D.	N.D.	N.D.	N.D.	N.D.	N.D.	N.D.	N.D.	N.D.	N.D.	N.D.
C06337				Terephthalate	165.02	11.3664	N.D.	N.D.	N.D.	N.D.	N.D.	N.D.	N.D.	N.D.	N.D.	N.D.	N.D.	N.D.	N.D.	N.D.	N.D.	N.D.	N.D.	N.D.	N.D.	N.D.	N.D.	N.D.	N.D.	N.D.	N.D.	N.D.	N.D.	N.D.	N.D.	N.D.	N.D.	N.D.	N.D.	N.D.	N.D.	N.D.	N.D.	N.D.	N.D.
C01744				3-(4-Hydroxyphenyl)propionate	165.057	18.5125	N.D.	N.D.	N.D.	N.D.	N.D.	N.D.	N.D.	N.D.	N.D.	N.D.	N.D.	N.D.	N.D.	N.D.	N.D.	N.D.	N.D.	N.D.	N.D.	N.D.	N.D.	N.D.	N.D.	N.D.	N.D.	N.D.	N.D.	N.D.	N.D.	N.D.	N.D.	N.D.	N.D.	N.D.	N.D.	N.D.	N.D.	N.D.	N.D.
C01198				3-(2-Hydroxyphenyl)propionate	165.056	17.9844	N.D.	N.D.	N.D.	N.D.	N.D.	N.D.	N.D.	N.D.	N.D.	N.D.	N.D.	N.D.	N.D.	N.D.	N.D.	N.D.	N.D.	N.D.	N.D.	N.D.	N.D.	N.D.	N.D.	N.D.	N.D.	N.D.	N.D.	N.D.	N.D.	N.D.	N.D.	N.D.	N.D.	N.D.	N.D.	N.D.	N.D.	N.D.	N.D.
C05607				3-Phenyllactate	165.056	17.7835	N.D.	N.D.	N.D.	N.D.	N.D.	N.D.	N.D.	N.D.	N.D.	N.D.	N.D.	N.D.	N.D.	N.D.	N.D.	N.D.	N.D.	N.D.	N.D.	N.D.	N.D.	N.D.	N.D.	N.D.	N.D.	N.D.	N.D.	N.D.	N.D.	N.D.	N.D.	N.D.	N.D.	N.D.	N.D.	N.D.	N.D.	N.D.	N.D.
C03722				2,3-Pyridinedicarboxylate	166.015	11.6164	N.D.	N.D.	N.D.	N.D.	N.D.	N.D.	N.D.	N.D.	N.D.	N.D.	N.D.	N.D.	N.D.	N.D.	N.D.	N.D.	N.D.	N.D.	N.D.	N.D.	N.D.	N.D.	N.D.	N.D.	N.D.	1.37678	N.D.	N.D.	3.21598	1.56108	N.D.	4.87608	N.D.	3.74297	N.D.	N.D.	3.0333	1.52704	N.D.
C11527		C03198	C05343	4-Hydroxymandelate	167.036	17.8126	N.D.	N.D.	N.D.	N.D.	N.D.	N.D.	N.D.	N.D.	N.D.	N.D.	N.D.	N.D.	N.D.	N.D.	N.D.	N.D.	N.D.	N.D.	N.D.	N.D.	N.D.	N.D.	N.D.	N.D.	N.D.	N.D.	N.D.	N.D.	N.D.	N.D.	N.D.	N.D.	N.D.	N.D.	N.D.	N.D.	N.D.	N.D.	N.D.
C05672				2-Amino-3-phosphonopropionate	168.008	12.8476	N.D.	N.D.	N.D.	N.D.	N.D.	N.D.	N.D.	N.D.	N.D.	N.D.	N.D.	N.D.	N.D.	N.D.	N.D.	N.D.	N.D.	N.D.	N.D.	N.D.	N.D.	N.D.	N.D.	N.D.	N.D.	N.D.	N.D.	N.D.	N.D.	N.D.	N.D.	N.D.	N.D.	N.D.	N.D.	N.D.	N.D.	N.D.	N.D.
C01571				Decanoate	171.14	20.0597	N.D.	N.D.	N.D.	N.D.	N.D.	N.D.	N.D.	N.D.	N.D.	N.D.	N.D.	N.D.	N.D.	N.D.	N.D.	N.D.	N.D.	N.D.	N.D.	N.D.	N.D.	N.D.	N.D.	N.D.	N.D.	N.D.	N.D.	N.D.	N.D.	N.D.	N.D.	N.D.	N.D.	N.D.	N.D.	N.D.	N.D.	N.D.	N.D.
C06335				Sulfanilate	172.008	15.3132	N.D.	N.D.	N.D.	N.D.	N.D.	N.D.	N.D.	N.D.	N.D.	N.D.	N.D.	N.D.	N.D.	N.D.	N.D.	N.D.	N.D.	N.D.	N.D.	N.D.	N.D.	N.D.	N.D.	N.D.	N.D.	N.D.	N.D.	N.D.	N.D.	N.D.	N.D.	N.D.	N.D.	N.D.	N.D.	N.D.	N.D.	N.D.	N.D.
C06325				2-Quinolinecarboxylate	172.041	17.5547	N.D.	N.D.	N.D.	N.D.	N.D.	N.D.	N.D.	N.D.	N.D.	N.D.	N.D.	N.D.	N.D.	N.D.	N.D.	N.D.	N.D.	N.D.	N.D.	N.D.	N.D.	N.D.	N.D.	N.D.	N.D.	N.D.	N.D.	N.D.	N.D.	N.D.	N.D.	N.D.	N.D.	N.D.	N.D.	N.D.	N.D.	N.D.	N.D.
C02710				N-Acetylleucine	172.099	19.7373	N.D.	N.D.	N.D.	N.D.	N.D.	N.D.	N.D.	N.D.	N.D.	N.D.	N.D.	N.D.	N.D.	N.D.	N.D.	N.D.	N.D.	N.D.	N.D.	N.D.	N.D.	N.D.	N.D.	N.D.	N.D.	N.D.	N.D.	N.D.	N.D.	N.D.	N.D.	N.D.	N.D.	N.D.	N.D.	N.D.	N.D.	N.D.	N.D.
C02734				Phenyl phosphate	173.002	12.7821	N.D.	N.D.	N.D.	N.D.	N.D.	N.D.	N.D.	N.D.	N.D.	N.D.	N.D.	N.D.	N.D.	N.D.	N.D.	N.D.	N.D.	N.D.	N.D.	N.D.	N.D.	N.D.	N.D.	N.D.	N.D.	N.D.	N.D.	N.D.	N.D.	N.D.	N.D.	N.D.	N.D.	N.D.	N.D.	N.D.	N.D.	N.D.	N.D.
C00493				Shikimate	173.046	18.9622	N.D.	N.D.	N.D.	N.D.	N.D.	N.D.	N.D.	N.D.	N.D.	N.D.	N.D.	N.D.	N.D.	N.D.	N.D.	N.D.	N.D.	N.D.	N.D.	N.D.	N.D.	N.D.	N.D.	N.D.	N.D.	N.D.	N.D.	N.D.	N.D.	N.D.	N.D.	N.D.	N.D.	N.D.	N.D.	N.D.	N.D.	N.D.	N.D.
C00438				Carbamoylaspartate	175.035	11.6735	N.D.	N.D.	N.D.	N.D.	N.D.	1.58601	N.D.	N.D.	N.D.	N.D.	N.D.	N.D.	N.D.	N.D.	N.D.	N.D.	N.D.	N.D.	N.D.	N.D.	N.D.	N.D.	N.D.	N.D.	N.D.	N.D.	N.D.	N.D.	N.D.	1.4003	N.D.	1.19138	N.D.	N.D.	N.D.	N.D.	N.D.	N.D.	N.D.
C00499				Allantoate	175.048	17.5105	N.D.	N.D.	N.D.	N.D.	N.D.	N.D.	N.D.	N.D.	N.D.	N.D.	N.D.	N.D.	N.D.	N.D.	N.D.	N.D.	N.D.	N.D.	N.D.	N.D.	N.D.	N.D.	N.D.	N.D.	N.D.	N.D.	N.D.	N.D.	N.D.	N.D.	N.D.	N.D.	N.D.	N.D.	N.D.	N.D.	25.4048	N.D.	N.D.
C02504				2-Isopropylmalate	175.061	12.3222	N.D.	N.D.	N.D.	N.D.	0.312213	N.D.	N.D.	0.298055	0.425871	N.D.	0.333555	0.439244	0.417903	N.D.	N.D.	0.460626	N.D.	N.D.	0.463114	0.602759	N.D.	N.D.	N.D.	0.703446	N.D.	0.496368	N.D.	N.D.	0.558929	1.01455	0.407143	0.886792	0.502154	0.751782	N.D.	0.64751	0.595099	0.533157	0.533779
C03145				N-Formylmethionine	176.04	17.8373	N.D.	N.D.	N.D.	N.D.	N.D.	N.D.	N.D.	N.D.	N.D.	N.D.	N.D.	N.D.	N.D.	N.D.	N.D.	N.D.	N.D.	N.D.	N.D.	N.D.	N.D.	N.D.	N.D.	N.D.	N.D.	N.D.	N.D.	N.D.	N.D.	N.D.	N.D.	N.D.	N.D.	N.D.	N.D.	N.D.	N.D.	N.D.	N.D.
C03727				S-Carboxymethylcysteine	178.018	16.9026	N.D.	N.D.	N.D.	N.D.	N.D.	N.D.	N.D.	N.D.	N.D.	N.D.	N.D.	N.D.	N.D.	N.D.	N.D.	N.D.	N.D.	N.D.	N.D.	N.D.	N.D.	N.D.	N.D.	N.D.	N.D.	N.D.	N.D.	N.D.	N.D.	N.D.	N.D.	N.D.	N.D.	N.D.	N.D.	N.D.	N.D.	N.D.	N.D.
C05582				Homovanillate	181.052	18.8163	N.D.	N.D.	N.D.	N.D.	N.D.	N.D.	N.D.	N.D.	N.D.	N.D.	N.D.	N.D.	N.D.	N.D.	N.D.	N.D.	N.D.	N.D.	N.D.	N.D.	N.D.	N.D.	N.D.	N.D.	N.D.	N.D.	N.D.	N.D.	N.D.	N.D.	N.D.	N.D.	N.D.	N.D.	N.D.	N.D.	15.5685	N.D.	N.D.
C00847				4-Pyridoxate	182.046	17.4808	N.D.	N.D.	N.D.	N.D.	N.D.	N.D.	N.D.	N.D.	N.D.	N.D.	N.D.	N.D.	N.D.	N.D.	N.D.	N.D.	N.D.	N.D.	N.D.	N.D.	N.D.	N.D.	N.D.	N.D.	N.D.	N.D.	N.D.	N.D.	N.D.	1.29757	N.D.	N.D.	N.D.	N.D.	N.D.	N.D.	2.06837	N.D.	N.D.
C08476				Chelidonate	182.995	10.7416	N.D.	N.D.	N.D.	N.D.	N.D.	N.D.	N.D.	N.D.	N.D.	N.D.	N.D.	N.D.	N.D.	N.D.	N.D.	N.D.	N.D.	N.D.	N.D.	N.D.	N.D.	N.D.	N.D.	N.D.	N.D.	N.D.	N.D.	N.D.	N.D.	N.D.	N.D.	N.D.	N.D.	N.D.	N.D.	N.D.	N.D.	N.D.	N.D.
C02703				Serine O-sulfate	183.993	14.0247	N.D.	N.D.	N.D.	N.D.	N.D.	N.D.	N.D.	N.D.	N.D.	N.D.	N.D.	N.D.	N.D.	N.D.	N.D.	N.D.	N.D.	N.D.	N.D.	N.D.	N.D.	N.D.	N.D.	N.D.	N.D.	N.D.	N.D.	N.D.	N.D.	N.D.	N.D.	N.D.	N.D.	N.D.	N.D.	N.D.	N.D.	N.D.	N.D.
C17715				Undecanoate	185.156	20.9034	N.D.	N.D.	N.D.	N.D.	N.D.	N.D.	N.D.	N.D.	N.D.	N.D.	N.D.	N.D.	N.D.	N.D.	N.D.	N.D.	N.D.	N.D.	N.D.	N.D.	N.D.	N.D.	N.D.	N.D.	N.D.	N.D.	N.D.	N.D.	N.D.	N.D.	N.D.	N.D.	N.D.	N.D.	N.D.	N.D.	N.D.	N.D.	N.D.
C02774				10-Hydroxydecanoate	187.135	20.8323	N.D.	N.D.	N.D.	N.D.	N.D.	N.D.	N.D.	N.D.	N.D.	N.D.	N.D.	N.D.	N.D.	N.D.	N.D.	N.D.	N.D.	N.D.	N.D.	N.D.	N.D.	N.D.	N.D.	N.D.	N.D.	N.D.	N.D.	N.D.	N.D.	N.D.	N.D.	N.D.	N.D.	N.D.	N.D.	N.D.	N.D.	N.D.	N.D.
C05829				N-Carbamylglutamate	189.052	12.2707	N.D.	N.D.	N.D.	N.D.	N.D.	N.D.	N.D.	N.D.	N.D.	N.D.	N.D.	N.D.	N.D.	N.D.	N.D.	N.D.	N.D.	N.D.	N.D.	N.D.	N.D.	N.D.	N.D.	N.D.	N.D.	N.D.	N.D.	N.D.	N.D.	N.D.	N.D.	N.D.	N.D.	N.D.	N.D.	N.D.	N.D.	N.D.	N.D.
C02712				N-Acetylmethionine	190.055	19.2474	N.D.	N.D.	N.D.	N.D.	N.D.	N.D.	N.D.	N.D.	N.D.	N.D.	N.D.	N.D.	N.D.	N.D.	N.D.	N.D.	N.D.	N.D.	N.D.	N.D.	N.D.	N.D.	N.D.	N.D.	N.D.	N.D.	N.D.	N.D.	N.D.	N.D.	N.D.	N.D.	N.D.	N.D.	N.D.	N.D.	N.D.	N.D.	N.D.
C00296				Quinate	191.057	18.8731	N.D.	N.D.	N.D.	N.D.	N.D.	N.D.	N.D.	N.D.	N.D.	N.D.	N.D.	N.D.	N.D.	N.D.	N.D.	N.D.	N.D.	N.D.	N.D.	N.D.	N.D.	N.D.	N.D.	N.D.	N.D.	N.D.	N.D.	N.D.	N.D.	N.D.	N.D.	N.D.	N.D.	N.D.	N.D.	N.D.	N.D.	N.D.	N.D.
C01494				trans-4-Hydroxy-3-methoxycinnamate	193.052	18.4259	N.D.	N.D.	N.D.	N.D.	N.D.	N.D.	N.D.	N.D.	N.D.	N.D.	N.D.	N.D.	N.D.	N.D.	N.D.	N.D.	N.D.	N.D.	N.D.	N.D.	N.D.	N.D.	N.D.	N.D.	N.D.	N.D.	N.D.	N.D.	N.D.	N.D.	N.D.	N.D.	N.D.	N.D.	N.D.	N.D.	N.D.	N.D.	N.D.
C05584				4-Hydroxy-3-methoxymandelate	197.046	18.988	N.D.	N.D.	N.D.	N.D.	N.D.	N.D.	N.D.	N.D.	N.D.	N.D.	N.D.	N.D.	N.D.	N.D.	N.D.	N.D.	N.D.	N.D.	N.D.	N.D.	N.D.	N.D.	N.D.	N.D.	N.D.	N.D.	N.D.	N.D.	N.D.	N.D.	N.D.	N.D.	N.D.	N.D.	N.D.	N.D.	N.D.	N.D.	N.D.
C10833				Syringate	197.046	18.2244	N.D.	N.D.	N.D.	N.D.	N.D.	N.D.	N.D.	N.D.	N.D.	N.D.	N.D.	N.D.	N.D.	N.D.	N.D.	N.D.	N.D.	N.D.	N.D.	N.D.	N.D.	N.D.	N.D.	N.D.	N.D.	N.D.	N.D.	N.D.	N.D.	N.D.	N.D.	N.D.	N.D.	N.D.	N.D.	N.D.	N.D.	N.D.	N.D.
C02679				Dodecanoate	199.171	22.4009	N.D.	N.D.	N.D.	N.D.	N.D.	N.D.	N.D.	N.D.	N.D.	N.D.	N.D.	N.D.	N.D.	N.D.	N.D.	N.D.	N.D.	N.D.	N.D.	N.D.	N.D.	N.D.	N.D.	N.D.	N.D.	N.D.	N.D.	N.D.	N.D.	N.D.	N.D.	N.D.	N.D.	N.D.	N.D.	N.D.	N.D.	N.D.	N.D.
C02236				4-Sulfobenzoate	200.987	10.7378	N.D.	N.D.	N.D.	N.D.	N.D.	N.D.	N.D.	N.D.	N.D.	N.D.	N.D.	N.D.	N.D.	N.D.	N.D.	N.D.	N.D.	N.D.	N.D.	N.D.	N.D.	N.D.	N.D.	N.D.	N.D.	N.D.	N.D.	N.D.	N.D.	N.D.	N.D.	N.D.	N.D.	N.D.	N.D.	N.D.	N.D.	N.D.	N.D.
C11284				3-Indolebutyrate	202.087	19.6179	N.D.	N.D.	N.D.	N.D.	N.D.	N.D.	N.D.	N.D.	N.D.	N.D.	N.D.	N.D.	N.D.	N.D.	N.D.	N.D.	N.D.	N.D.	N.D.	N.D.	N.D.	N.D.	N.D.	N.D.	N.D.	N.D.	N.D.	N.D.	N.D.	N.D.	N.D.	N.D.	N.D.	N.D.	N.D.	N.D.	N.D.	N.D.	N.D.
C02470				Xanthurenate	204.03	12.9496	N.D.	N.D.	N.D.	N.D.	N.D.	N.D.	N.D.	N.D.	N.D.	N.D.	N.D.	N.D.	N.D.	N.D.	N.D.	N.D.	N.D.	N.D.	N.D.	N.D.	N.D.	N.D.	N.D.	N.D.	N.D.	1.30327	N.D.	N.D.	N.D.	2.02498	N.D.	N.D.	N.D.	2.68403	N.D.	N.D.	3.53846	2.49221	N.D.
C07736				Etidronate	204.968	10.9697	N.D.	N.D.	N.D.	N.D.	N.D.	N.D.	N.D.	N.D.	N.D.	N.D.	N.D.	N.D.	N.D.	N.D.	N.D.	N.D.	N.D.	N.D.	N.D.	N.D.	N.D.	N.D.	N.D.	N.D.	N.D.	N.D.	N.D.	N.D.	N.D.	N.D.	N.D.	N.D.	N.D.	N.D.	N.D.	N.D.	N.D.	N.D.	N.D.
C00725				6,8-Thioctate	205.037	19.0368	N.D.	N.D.	N.D.	N.D.	N.D.	N.D.	N.D.	N.D.	N.D.	N.D.	N.D.	N.D.	N.D.	N.D.	N.D.	N.D.	N.D.	N.D.	N.D.	N.D.	N.D.	N.D.	N.D.	N.D.	N.D.	N.D.	N.D.	N.D.	N.D.	N.D.	N.D.	N.D.	N.D.	N.D.	N.D.	N.D.	N.D.	N.D.	N.D.
C01588				Ibuprofen	205.124	20.6435	N.D.	N.D.	N.D.	N.D.	N.D.	N.D.	N.D.	N.D.	N.D.	N.D.	N.D.	N.D.	N.D.	N.D.	N.D.	N.D.	N.D.	N.D.	N.D.	N.D.	N.D.	N.D.	N.D.	N.D.	N.D.	N.D.	N.D.	N.D.	N.D.	N.D.	N.D.	N.D.	N.D.	N.D.	N.D.	N.D.	N.D.	N.D.	N.D.
C03519				N-Acetylphenylalanine	206.083	19.8802	N.D.	N.D.	N.D.	N.D.	N.D.	N.D.	N.D.	N.D.	N.D.	N.D.	N.D.	N.D.	N.D.	N.D.	N.D.	N.D.	N.D.	N.D.	N.D.	N.D.	N.D.	N.D.	N.D.	N.D.	N.D.	N.D.	N.D.	N.D.	N.D.	N.D.	N.D.	N.D.	N.D.	N.D.	N.D.	N.D.	N.D.	N.D.	N.D.
C09816				Benzylsuccinate	207.067	12.9935	N.D.	N.D.	N.D.	N.D.	N.D.	N.D.	N.D.	N.D.	N.D.	N.D.	N.D.	N.D.	N.D.	N.D.	N.D.	N.D.	N.D.	N.D.	N.D.	N.D.	N.D.	N.D.	N.D.	N.D.	N.D.	N.D.	N.D.	N.D.	N.D.	N.D.	N.D.	N.D.	N.D.	N.D.	N.D.	N.D.	N.D.	N.D.	N.D.
C03710				N-Benzyloxycarbonylglycine	208.062	19.055	N.D.	N.D.	N.D.	N.D.	N.D.	N.D.	N.D.	N.D.	N.D.	N.D.	N.D.	N.D.	N.D.	N.D.	N.D.	N.D.	N.D.	N.D.	N.D.	N.D.	N.D.	N.D.	N.D.	N.D.	N.D.	N.D.	N.D.	N.D.	N.D.	N.D.	N.D.	N.D.	N.D.	N.D.	N.D.	N.D.	N.D.	N.D.	N.D.
C00672				2-Deoxyribose 1-phosphate	213.018	14.2123	N.D.	N.D.	N.D.	N.D.	N.D.	N.D.	N.D.	N.D.	N.D.	N.D.	N.D.	N.D.	N.D.	N.D.	N.D.	N.D.	N.D.	N.D.	N.D.	N.D.	N.D.	N.D.	N.D.	N.D.	N.D.	N.D.	N.D.	N.D.	N.D.	N.D.	N.D.	N.D.	N.D.	N.D.	N.D.	N.D.	N.D.	N.D.	N.D.
C03360				4-Nitrophenyl phosphate	217.987	12.8403	N.D.	N.D.	N.D.	N.D.	N.D.	N.D.	N.D.	N.D.	N.D.	N.D.	N.D.	N.D.	N.D.	N.D.	N.D.	N.D.	N.D.	N.D.	N.D.	N.D.	N.D.	N.D.	N.D.	N.D.	N.D.	N.D.	N.D.	N.D.	N.D.	N.D.	N.D.	N.D.	N.D.	N.D.	N.D.	N.D.	N.D.	N.D.	N.D.
C03664				2,4-Dichlorophenoxyacetate	218.963	18.2352	N.D.	N.D.	N.D.	N.D.	N.D.	N.D.	N.D.	N.D.	N.D.	N.D.	N.D.	N.D.	N.D.	N.D.	N.D.	N.D.	N.D.	N.D.	N.D.	N.D.	N.D.	N.D.	N.D.	N.D.	N.D.	N.D.	N.D.	N.D.	N.D.	N.D.	N.D.	N.D.	N.D.	N.D.	N.D.	N.D.	N.D.	N.D.	N.D.
C00482				Sinapate	223.062	19.7427	N.D.	N.D.	N.D.	N.D.	N.D.	N.D.	N.D.	N.D.	N.D.	N.D.	N.D.	N.D.	N.D.	N.D.	N.D.	N.D.	N.D.	N.D.	N.D.	N.D.	N.D.	N.D.	N.D.	N.D.	N.D.	N.D.	N.D.	N.D.	N.D.	N.D.	N.D.	N.D.	N.D.	N.D.	N.D.	N.D.	N.D.	N.D.	N.D.
C00931				Porphobilinogen	225.088	21.4715	N.D.	N.D.	N.D.	N.D.	N.D.	N.D.	N.D.	N.D.	N.D.	N.D.	N.D.	N.D.	N.D.	N.D.	N.D.	N.D.	N.D.	N.D.	N.D.	N.D.	N.D.	N.D.	N.D.	N.D.	N.D.	N.D.	N.D.	N.D.	N.D.	N.D.	N.D.	N.D.	N.D.	N.D.	N.D.	N.D.	N.D.	N.D.	N.D.
C02678				Dodecanedioate	229.146	14.4496	N.D.	1.08117	1.03133	N.D.	N.D.	N.D.	N.D.	N.D.	N.D.	0.686367	N.D.	N.D.	N.D.	N.D.	0.643973	N.D.	1.22801	0.982045	N.D.	N.D.	0.929016	N.D.	N.D.	N.D.	0.482472	N.D.	N.D.	N.D.	N.D.	N.D.	N.D.	N.D.	N.D.	N.D.	0.546386	N.D.	N.D.	N.D.	N.D.
C01410				N-alpha-t-Boc-asparagine	231.1	20.73	N.D.	N.D.	N.D.	N.D.	N.D.	N.D.	N.D.	N.D.	N.D.	N.D.	N.D.	N.D.	N.D.	N.D.	N.D.	N.D.	N.D.	N.D.	N.D.	N.D.	N.D.	N.D.	N.D.	N.D.	N.D.	N.D.	N.D.	N.D.	N.D.	N.D.	N.D.	N.D.	N.D.	N.D.	N.D.	N.D.	N.D.	N.D.	N.D.
C06369				2-Deoxyglucose 6-phosphate	243.029	15.0242	N.D.	N.D.	N.D.	N.D.	N.D.	N.D.	N.D.	N.D.	N.D.	N.D.	N.D.	N.D.	N.D.	N.D.	N.D.	N.D.	N.D.	N.D.	N.D.	N.D.	N.D.	N.D.	N.D.	N.D.	N.D.	N.D.	N.D.	N.D.	N.D.	N.D.	N.D.	N.D.	N.D.	N.D.	N.D.	N.D.	N.D.	N.D.	N.D.
C00120				Biotin	243.082	20.7865	N.D.	N.D.	N.D.	N.D.	N.D.	N.D.	N.D.	N.D.	N.D.	N.D.	N.D.	N.D.	N.D.	N.D.	N.D.	N.D.	N.D.	N.D.	N.D.	N.D.	N.D.	N.D.	N.D.	N.D.	N.D.	N.D.	N.D.	N.D.	N.D.	N.D.	N.D.	N.D.	N.D.	N.D.	N.D.	N.D.	N.D.	N.D.	N.D.
C01716				Ketoprofen	253.088	21.1909	N.D.	N.D.	N.D.	N.D.	N.D.	N.D.	N.D.	N.D.	N.D.	N.D.	N.D.	N.D.	N.D.	N.D.	N.D.	N.D.	N.D.	N.D.	N.D.	N.D.	N.D.	N.D.	N.D.	N.D.	N.D.	N.D.	N.D.	N.D.	N.D.	N.D.	N.D.	N.D.	N.D.	N.D.	N.D.	N.D.	N.D.	N.D.	N.D.
C01096				Sorbitol 6-phosphate	261.039	15.2552	N.D.	N.D.	N.D.	N.D.	N.D.	N.D.	N.D.	N.D.	N.D.	N.D.	N.D.	N.D.	N.D.	N.D.	N.D.	N.D.	N.D.	N.D.	N.D.	N.D.	N.D.	N.D.	N.D.	N.D.	N.D.	N.D.	N.D.	N.D.	N.D.	N.D.	N.D.	N.D.	N.D.	N.D.	N.D.	N.D.	N.D.	N.D.	N.D.
C04037				Galacturonate 1-phosphate	273.003	12.3037	N.D.	N.D.	N.D.	N.D.	N.D.	N.D.	N.D.	N.D.	N.D.	N.D.	N.D.	N.D.	N.D.	N.D.	N.D.	N.D.	N.D.	N.D.	N.D.	N.D.	N.D.	N.D.	N.D.	N.D.	N.D.	N.D.	N.D.	N.D.	N.D.	N.D.	N.D.	N.D.	N.D.	N.D.	N.D.	N.D.	N.D.	N.D.	N.D.
C02713				N-Acetylmuramate	292.106	22.9964	N.D.	N.D.	N.D.	N.D.	N.D.	N.D.	N.D.	N.D.	N.D.	N.D.	N.D.	N.D.	N.D.	N.D.	N.D.	N.D.	N.D.	N.D.	N.D.	N.D.	N.D.	N.D.	N.D.	N.D.	N.D.	N.D.	N.D.	N.D.	N.D.	N.D.	N.D.	N.D.	N.D.	N.D.	N.D.	N.D.	N.D.	N.D.	N.D.
C11326				8-Anilino-1-naphthalene sulfonate	298.055	23.2124	N.D.	N.D.	N.D.	N.D.	N.D.	N.D.	N.D.	N.D.	N.D.	N.D.	N.D.	N.D.	N.D.	N.D.	N.D.	N.D.	N.D.	N.D.	N.D.	N.D.	N.D.	N.D.	N.D.	N.D.	N.D.	N.D.	N.D.	N.D.	N.D.	N.D.	N.D.	N.D.	N.D.	N.D.	N.D.	N.D.	N.D.	N.D.	N.D.
C02354				2',3'-cCMP	304.036	21.1644	N.D.	N.D.	N.D.	N.D.	N.D.	N.D.	N.D.	N.D.	N.D.	N.D.	N.D.	N.D.	N.D.	N.D.	N.D.	N.D.	N.D.	N.D.	N.D.	N.D.	N.D.	N.D.	N.D.	N.D.	N.D.	N.D.	N.D.	N.D.	N.D.	N.D.	N.D.	N.D.	N.D.	N.D.	N.D.	N.D.	N.D.	N.D.	N.D.
C00365				dUMP	307.035	15.2628	N.D.	N.D.	N.D.	N.D.	N.D.	N.D.	N.D.	N.D.	N.D.	N.D.	N.D.	N.D.	N.D.	N.D.	N.D.	N.D.	N.D.	N.D.	N.D.	N.D.	N.D.	N.D.	N.D.	N.D.	N.D.	N.D.	N.D.	N.D.	N.D.	N.D.	N.D.	N.D.	N.D.	N.D.	N.D.	N.D.	N.D.	N.D.	N.D.
C01182		C01151		Ribulose 1,5-diphosphate	308.979	11.5128	N.D.	N.D.	N.D.	N.D.	N.D.	N.D.	N.D.	N.D.	N.D.	N.D.	N.D.	N.D.	N.D.	N.D.	N.D.	N.D.	N.D.	N.D.	N.D.	N.D.	N.D.	N.D.	N.D.	N.D.	N.D.	N.D.	N.D.	N.D.	N.D.	N.D.	N.D.	N.D.	N.D.	N.D.	N.D.	N.D.	N.D.	N.D.	N.D.
C00968				3',5'-Cyclic dAMP	312.052	21.1532	N.D.	N.D.	N.D.	N.D.	N.D.	N.D.	N.D.	N.D.	N.D.	N.D.	N.D.	N.D.	N.D.	N.D.	N.D.	N.D.	N.D.	N.D.	N.D.	N.D.	N.D.	N.D.	N.D.	N.D.	N.D.	N.D.	N.D.	N.D.	N.D.	N.D.	N.D.	N.D.	N.D.	N.D.	N.D.	N.D.	N.D.	N.D.	N.D.
C00364				dTMP	321.051	15.8375	N.D.	N.D.	N.D.	N.D.	N.D.	N.D.	N.D.	N.D.	N.D.	N.D.	N.D.	N.D.	N.D.	N.D.	N.D.	N.D.	N.D.	N.D.	N.D.	N.D.	N.D.	N.D.	N.D.	N.D.	N.D.	N.D.	N.D.	N.D.	N.D.	N.D.	N.D.	N.D.	N.D.	N.D.	N.D.	N.D.	N.D.	N.D.	N.D.
C00575				cAMP	328.047	21.6806	N.D.	N.D.	N.D.	N.D.	N.D.	N.D.	N.D.	N.D.	N.D.	N.D.	N.D.	N.D.	N.D.	N.D.	N.D.	N.D.	N.D.	N.D.	N.D.	N.D.	N.D.	N.D.	N.D.	N.D.	N.D.	N.D.	N.D.	N.D.	N.D.	N.D.	N.D.	N.D.	N.D.	N.D.	N.D.	N.D.	N.D.	N.D.	N.D.
C01204				Phytate	328.925	11.546	N.D.	N.D.	N.D.	N.D.	N.D.	N.D.	N.D.	N.D.	N.D.	N.D.	N.D.	N.D.	N.D.	N.D.	N.D.	N.D.	N.D.	N.D.	N.D.	N.D.	N.D.	N.D.	N.D.	N.D.	N.D.	N.D.	N.D.	N.D.	N.D.	N.D.	N.D.	N.D.	N.D.	N.D.	N.D.	N.D.	N.D.	N.D.	N.D.
C00943				cIMP	329.031	19.5276	N.D.	N.D.	N.D.	N.D.	N.D.	N.D.	N.D.	N.D.	N.D.	N.D.	N.D.	N.D.	N.D.	N.D.	N.D.	N.D.	N.D.	N.D.	N.D.	N.D.	N.D.	N.D.	N.D.	N.D.	N.D.	N.D.	N.D.	N.D.	N.D.	N.D.	N.D.	N.D.	N.D.	N.D.	N.D.	N.D.	N.D.	N.D.	N.D.
C00360				dAMP	330.062	16.1254	N.D.	N.D.	N.D.	N.D.	N.D.	N.D.	N.D.	N.D.	N.D.	N.D.	N.D.	N.D.	N.D.	N.D.	N.D.	N.D.	N.D.	N.D.	N.D.	N.D.	N.D.	N.D.	N.D.	N.D.	N.D.	N.D.	N.D.	N.D.	N.D.	N.D.	N.D.	N.D.	N.D.	N.D.	N.D.	N.D.	N.D.	N.D.	N.D.
C03779				Bis(p-nitrophenyl)phosphate	339.004	21.3742	N.D.	N.D.	N.D.	N.D.	N.D.	N.D.	N.D.	N.D.	N.D.	N.D.	N.D.	N.D.	N.D.	N.D.	N.D.	N.D.	N.D.	N.D.	N.D.	N.D.	N.D.	N.D.	N.D.	N.D.	N.D.	N.D.	N.D.	N.D.	N.D.	N.D.	N.D.	N.D.	N.D.	N.D.	N.D.	N.D.	N.D.	N.D.	N.D.
C00942				cGMP	344.042	21.1704	N.D.	N.D.	N.D.	N.D.	N.D.	N.D.	N.D.	N.D.	N.D.	N.D.	N.D.	N.D.	N.D.	N.D.	N.D.	N.D.	N.D.	N.D.	N.D.	N.D.	N.D.	N.D.	N.D.	N.D.	N.D.	N.D.	N.D.	N.D.	N.D.	N.D.	N.D.	N.D.	N.D.	N.D.	N.D.	N.D.	N.D.	N.D.	N.D.
C01699				Gibberellate	345.136	23.4835	N.D.	N.D.	N.D.	N.D.	N.D.	N.D.	N.D.	N.D.	N.D.	N.D.	N.D.	N.D.	N.D.	N.D.	N.D.	N.D.	N.D.	N.D.	N.D.	N.D.	N.D.	N.D.	N.D.	N.D.	N.D.	N.D.	N.D.	N.D.	N.D.	N.D.	N.D.	N.D.	N.D.	N.D.	N.D.	N.D.	N.D.	N.D.	N.D.
C01367				3'-AMP	346.059	15.65	N.D.	N.D.	N.D.	N.D.	N.D.	N.D.	N.D.	N.D.	N.D.	N.D.	1.03245	N.D.	1.4147	N.D.	1.71958	N.D.	N.D.	N.D.	N.D.	N.D.	N.D.	N.D.	N.D.	N.D.	N.D.	N.D.	N.D.	N.D.	N.D.	N.D.	N.D.	N.D.	N.D.	N.D.	N.D.	N.D.	N.D.	N.D.	N.D.
C00584				Prostaglandin E2	351.219	25.5244	N.D.	N.D.	N.D.	N.D.	N.D.	N.D.	N.D.	N.D.	N.D.	N.D.	N.D.	N.D.	N.D.	N.D.	N.D.	N.D.	N.D.	N.D.	N.D.	N.D.	N.D.	N.D.	N.D.	N.D.	N.D.	N.D.	N.D.	N.D.	N.D.	N.D.	N.D.	N.D.	N.D.	N.D.	N.D.	N.D.	N.D.	N.D.	N.D.
C00639				Prostaglandin F2alpha	353.235	25.8209	N.D.	N.D.	N.D.	N.D.	N.D.	N.D.	N.D.	N.D.	N.D.	N.D.	N.D.	N.D.	N.D.	N.D.	N.D.	N.D.	N.D.	N.D.	N.D.	N.D.	N.D.	N.D.	N.D.	N.D.	N.D.	N.D.	N.D.	N.D.	N.D.	N.D.	N.D.	N.D.	N.D.	N.D.	N.D.	N.D.	N.D.	N.D.	N.D.
C00655				XMP	363.037	12.8756	N.D.	N.D.	N.D.	N.D.	N.D.	N.D.	N.D.	N.D.	N.D.	N.D.	N.D.	N.D.	N.D.	N.D.	N.D.	N.D.	N.D.	N.D.	N.D.	N.D.	N.D.	N.D.	N.D.	N.D.	N.D.	1.40565	N.D.	N.D.	N.D.	N.D.	N.D.	N.D.	N.D.	N.D.	N.D.	N.D.	N.D.	N.D.	N.D.
C01103				Orotidine 5'-monophosphate	367.021	12.9062	N.D.	N.D.	N.D.	N.D.	N.D.	N.D.	N.D.	N.D.	N.D.	N.D.	N.D.	N.D.	N.D.	N.D.	N.D.	N.D.	N.D.	N.D.	N.D.	N.D.	N.D.	N.D.	N.D.	N.D.	N.D.	N.D.	N.D.	N.D.	N.D.	N.D.	N.D.	N.D.	N.D.	N.D.	N.D.	N.D.	N.D.	N.D.	N.D.
C02273				Digalacturonate	369.07	15.8766	N.D.	N.D.	N.D.	N.D.	N.D.	N.D.	N.D.	N.D.	N.D.	N.D.	N.D.	N.D.	N.D.	N.D.	N.D.	N.D.	N.D.	N.D.	N.D.	N.D.	N.D.	N.D.	N.D.	N.D.	N.D.	N.D.	N.D.	N.D.	N.D.	N.D.	N.D.	N.D.	N.D.	N.D.	N.D.	N.D.	N.D.	N.D.	N.D.
C00010				CoA	382.553	14.4808	N.D.	N.D.	N.D.	N.D.	N.D.	N.D.	N.D.	N.D.	N.D.	N.D.	N.D.	N.D.	N.D.	N.D.	N.D.	N.D.	N.D.	N.D.	N.D.	N.D.	N.D.	N.D.	N.D.	N.D.	N.D.	N.D.	N.D.	N.D.	N.D.	N.D.	N.D.	N.D.	N.D.	N.D.	N.D.	N.D.	N.D.	N.D.	N.D.
C00705				dCDP	386.017	13.5329	N.D.	N.D.	N.D.	N.D.	N.D.	N.D.	N.D.	N.D.	N.D.	N.D.	N.D.	N.D.	N.D.	N.D.	N.D.	N.D.	N.D.	N.D.	N.D.	N.D.	N.D.	N.D.	N.D.	N.D.	N.D.	N.D.	N.D.	N.D.	N.D.	N.D.	N.D.	N.D.	N.D.	N.D.	N.D.	N.D.	N.D.	N.D.	N.D.
C01346				dUDP	387.001	13.3948	N.D.	N.D.	N.D.	N.D.	N.D.	N.D.	N.D.	N.D.	N.D.	N.D.	N.D.	N.D.	N.D.	N.D.	N.D.	N.D.	N.D.	N.D.	N.D.	N.D.	N.D.	N.D.	N.D.	N.D.	N.D.	N.D.	N.D.	N.D.	N.D.	N.D.	N.D.	N.D.	N.D.	N.D.	N.D.	N.D.	N.D.	N.D.	N.D.
C00119				PRPP	388.946	11.3147	N.D.	N.D.	N.D.	N.D.	N.D.	N.D.	N.D.	N.D.	N.D.	N.D.	N.D.	N.D.	N.D.	N.D.	N.D.	N.D.	N.D.	N.D.	N.D.	N.D.	N.D.	N.D.	N.D.	N.D.	N.D.	N.D.	N.D.	N.D.	N.D.	N.D.	N.D.	N.D.	N.D.	N.D.	N.D.	N.D.	N.D.	N.D.	N.D.
C00363				dTDP	401.017	13.7957	N.D.	N.D.	N.D.	N.D.	N.D.	N.D.	N.D.	N.D.	N.D.	N.D.	N.D.	N.D.	N.D.	N.D.	N.D.	N.D.	N.D.	N.D.	N.D.	N.D.	N.D.	N.D.	N.D.	N.D.	N.D.	N.D.	N.D.	N.D.	N.D.	N.D.	N.D.	N.D.	N.D.	N.D.	N.D.	N.D.	N.D.	N.D.	N.D.
C00206				dADP	410.029	14.0855	N.D.	N.D.	N.D.	N.D.	N.D.	N.D.	N.D.	N.D.	N.D.	N.D.	N.D.	N.D.	N.D.	N.D.	N.D.	N.D.	N.D.	N.D.	N.D.	N.D.	N.D.	N.D.	N.D.	N.D.	N.D.	N.D.	N.D.	N.D.	N.D.	N.D.	N.D.	N.D.	N.D.	N.D.	N.D.	N.D.	N.D.	N.D.	N.D.
C02557				Methylmalonyl CoA	410.566	13.4637	N.D.	N.D.	N.D.	N.D.	N.D.	N.D.	N.D.	N.D.	N.D.	N.D.	N.D.	N.D.	N.D.	N.D.	N.D.	N.D.	N.D.	N.D.	N.D.	N.D.	N.D.	N.D.	N.D.	N.D.	N.D.	N.D.	N.D.	N.D.	N.D.	N.D.	N.D.	N.D.	N.D.	N.D.	N.D.	N.D.	N.D.	N.D.	N.D.
C01260				P1, P4-Di(adenosine-5') tetraphosphate	417.018	14.4336	N.D.	N.D.	N.D.	N.D.	N.D.	N.D.	N.D.	N.D.	N.D.	N.D.	N.D.	N.D.	N.D.	N.D.	N.D.	N.D.	N.D.	N.D.	N.D.	N.D.	N.D.	N.D.	N.D.	N.D.	N.D.	N.D.	N.D.	N.D.	N.D.	N.D.	N.D.	N.D.	N.D.	N.D.	N.D.	N.D.	N.D.	N.D.	N.D.
C00083				Malonyl CoA	425.553	13.2622	N.D.	N.D.	N.D.	N.D.	N.D.	N.D.	N.D.	N.D.	N.D.	N.D.	N.D.	N.D.	N.D.	N.D.	N.D.	N.D.	N.D.	N.D.	N.D.	N.D.	N.D.	N.D.	N.D.	N.D.	N.D.	N.D.	N.D.	N.D.	N.D.	N.D.	N.D.	N.D.	N.D.	N.D.	N.D.	N.D.	N.D.	N.D.	N.D.
C00224				Adenosine 5'-phosphosulfate	426.015	15.0404	N.D.	N.D.	N.D.	N.D.	2.09894	1.11764	N.D.	2.5466	1.45531	N.D.	1.17204	N.D.	1.72813	N.D.	N.D.	N.D.	N.D.	N.D.	2.28041	N.D.	N.D.	N.D.	N.D.	N.D.	N.D.	2.33938	2.26546	1.95905	1.22336	N.D.	N.D.	N.D.	N.D.	N.D.	N.D.	N.D.	N.D.	N.D.	N.D.
C00104				IDP	427.008	13.9659	N.D.	N.D.	N.D.	N.D.	N.D.	N.D.	N.D.	N.D.	N.D.	N.D.	N.D.	N.D.	N.D.	N.D.	N.D.	N.D.	N.D.	N.D.	N.D.	N.D.	N.D.	N.D.	N.D.	N.D.	N.D.	N.D.	N.D.	N.D.	N.D.	N.D.	N.D.	N.D.	N.D.	N.D.	N.D.	N.D.	N.D.	N.D.	N.D.
C00504				Folate	440.134	14.8731	N.D.	N.D.	N.D.	N.D.	N.D.	N.D.	N.D.	N.D.	N.D.	N.D.	N.D.	N.D.	N.D.	N.D.	N.D.	N.D.	N.D.	N.D.	N.D.	N.D.	N.D.	N.D.	N.D.	N.D.	N.D.	N.D.	N.D.	N.D.	N.D.	N.D.	N.D.	N.D.	N.D.	N.D.	N.D.	N.D.	N.D.	N.D.	N.D.
C01921				Glycocholate	464.302	27.3381	N.D.	N.D.	N.D.	N.D.	N.D.	N.D.	N.D.	N.D.	N.D.	N.D.	N.D.	N.D.	N.D.	N.D.	N.D.	N.D.	N.D.	N.D.	N.D.	N.D.	N.D.	N.D.	N.D.	N.D.	N.D.	N.D.	N.D.	N.D.	N.D.	N.D.	N.D.	N.D.	N.D.	N.D.	N.D.	N.D.	N.D.	N.D.	N.D.
C00458				dCTP	465.984	13.0508	N.D.	N.D.	N.D.	N.D.	N.D.	N.D.	N.D.	N.D.	N.D.	N.D.	N.D.	N.D.	N.D.	N.D.	N.D.	N.D.	N.D.	N.D.	N.D.	N.D.	N.D.	N.D.	N.D.	N.D.	N.D.	N.D.	N.D.	N.D.	N.D.	N.D.	N.D.	N.D.	N.D.	N.D.	N.D.	N.D.	N.D.	N.D.	N.D.
C00460				dUTP	466.968	12.9681	N.D.	N.D.	N.D.	N.D.	N.D.	N.D.	N.D.	N.D.	N.D.	N.D.	N.D.	N.D.	N.D.	N.D.	N.D.	N.D.	N.D.	N.D.	N.D.	N.D.	N.D.	N.D.	N.D.	N.D.	N.D.	N.D.	N.D.	N.D.	N.D.	N.D.	N.D.	N.D.	N.D.	N.D.	N.D.	N.D.	N.D.	N.D.	N.D.
C00459				dTTP	480.983	13.2763	N.D.	N.D.	N.D.	N.D.	N.D.	N.D.	N.D.	N.D.	N.D.	N.D.	N.D.	N.D.	N.D.	N.D.	N.D.	N.D.	N.D.	N.D.	N.D.	N.D.	N.D.	N.D.	N.D.	N.D.	N.D.	N.D.	N.D.	N.D.	N.D.	N.D.	N.D.	N.D.	N.D.	N.D.	N.D.	N.D.	N.D.	N.D.	N.D.
C00063				CTP	481.979	13.1319	N.D.	N.D.	N.D.	N.D.	N.D.	N.D.	N.D.	N.D.	N.D.	N.D.	N.D.	N.D.	N.D.	N.D.	N.D.	N.D.	N.D.	N.D.	1.83685	N.D.	N.D.	N.D.	N.D.	N.D.	N.D.	1.00332	N.D.	N.D.	N.D.	N.D.	N.D.	N.D.	1.57695	1.67528	1.6456	2.2925	1.38978	1.73082	N.D.
C00131				dATP	489.995	13.5786	N.D.	N.D.	N.D.	N.D.	N.D.	N.D.	N.D.	N.D.	N.D.	N.D.	N.D.	N.D.	N.D.	N.D.	N.D.	N.D.	N.D.	N.D.	N.D.	N.D.	N.D.	N.D.	N.D.	N.D.	N.D.	N.D.	N.D.	N.D.	N.D.	N.D.	N.D.	N.D.	N.D.	N.D.	N.D.	N.D.	N.D.	N.D.	N.D.
C01345				dITP	490.979	13.4235	N.D.	N.D.	N.D.	N.D.	N.D.	N.D.	N.D.	N.D.	N.D.	N.D.	N.D.	N.D.	N.D.	N.D.	N.D.	N.D.	N.D.	N.D.	N.D.	N.D.	N.D.	N.D.	N.D.	N.D.	N.D.	N.D.	N.D.	N.D.	N.D.	N.D.	N.D.	N.D.	N.D.	N.D.	N.D.	N.D.	N.D.	N.D.	N.D.
C00286				dGTP	505.991	13.7889	N.D.	N.D.	N.D.	N.D.	N.D.	N.D.	N.D.	N.D.	N.D.	N.D.	N.D.	N.D.	N.D.	N.D.	N.D.	N.D.	N.D.	N.D.	N.D.	N.D.	N.D.	N.D.	N.D.	N.D.	N.D.	N.D.	N.D.	N.D.	N.D.	N.D.	N.D.	N.D.	N.D.	N.D.	N.D.	N.D.	N.D.	N.D.	N.D.
C00081				ITP	506.975	13.391	N.D.	N.D.	N.D.	N.D.	N.D.	N.D.	N.D.	N.D.	N.D.	N.D.	N.D.	N.D.	N.D.	N.D.	N.D.	N.D.	N.D.	N.D.	N.D.	N.D.	N.D.	N.D.	N.D.	N.D.	N.D.	N.D.	N.D.	N.D.	N.D.	N.D.	N.D.	N.D.	N.D.	N.D.	N.D.	N.D.	N.D.	N.D.	N.D.
C05122				Taurocholate	514.286	27.3068	N.D.	N.D.	N.D.	N.D.	N.D.	N.D.	N.D.	N.D.	N.D.	N.D.	N.D.	N.D.	N.D.	N.D.	N.D.	N.D.	N.D.	N.D.	N.D.	N.D.	N.D.	N.D.	N.D.	N.D.	N.D.	N.D.	N.D.	N.D.	N.D.	N.D.	N.D.	N.D.	N.D.	N.D.	N.D.	N.D.	N.D.	N.D.	N.D.
C00700				XTP	522.969	11.9673	N.D.	N.D.	N.D.	N.D.	N.D.	N.D.	N.D.	N.D.	N.D.	N.D.	N.D.	N.D.	N.D.	N.D.	N.D.	N.D.	N.D.	N.D.	N.D.	N.D.	N.D.	N.D.	N.D.	N.D.	N.D.	N.D.	N.D.	N.D.	N.D.	N.D.	N.D.	N.D.	N.D.	N.D.	N.D.	N.D.	N.D.	N.D.	N.D.
C00563				Phosphoramidon	542.194	18.563	N.D.	N.D.	N.D.	N.D.	N.D.	N.D.	N.D.	N.D.	N.D.	N.D.	N.D.	N.D.	N.D.	N.D.	N.D.	N.D.	N.D.	N.D.	N.D.	N.D.	N.D.	N.D.	N.D.	N.D.	N.D.	N.D.	N.D.	N.D.	N.D.	N.D.	N.D.	N.D.	N.D.	N.D.	N.D.	N.D.	N.D.	N.D.	N.D.
C00301		C01882		ADP-ribose	558.068	18.0341	N.D.	N.D.	N.D.	N.D.	N.D.	N.D.	N.D.	N.D.	N.D.	N.D.	N.D.	N.D.	N.D.	N.D.	N.D.	N.D.	N.D.	N.D.	N.D.	N.D.	N.D.	N.D.	N.D.	N.D.	N.D.	N.D.	N.D.	N.D.	N.D.	N.D.	N.D.	N.D.	N.D.	N.D.	N.D.	N.D.	N.D.	N.D.	N.D.
C00842				TDP-glucose	563.071	17.9803	N.D.	N.D.	N.D.	N.D.	N.D.	N.D.	N.D.	N.D.	N.D.	N.D.	N.D.	N.D.	N.D.	N.D.	N.D.	N.D.	N.D.	N.D.	N.D.	N.D.	N.D.	N.D.	N.D.	N.D.	N.D.	N.D.	N.D.	N.D.	N.D.	N.D.	N.D.	N.D.	N.D.	N.D.	N.D.	N.D.	N.D.	N.D.	N.D.
C00857				Deamido-NAD+	663.087	18.5378	N.D.	N.D.	N.D.	N.D.	N.D.	N.D.	N.D.	N.D.	N.D.	N.D.	N.D.	N.D.	N.D.	N.D.	N.D.	N.D.	N.D.	N.D.	N.D.	N.D.	N.D.	N.D.	N.D.	N.D.	N.D.	N.D.	N.D.	N.D.	N.D.	N.D.	N.D.	N.D.	N.D.	N.D.	N.D.	N.D.	N.D.	N.D.	N.D.
C04423				Nicotinamide hypoxanthine dinucleotide+	663.087	-	N.D.	N.D.	N.D.	N.D.	N.D.	N.D.	N.D.	N.D.	N.D.	N.D.	N.D.	N.D.	N.D.	N.D.	N.D.	N.D.	N.D.	N.D.	N.D.	N.D.	N.D.	N.D.	N.D.	N.D.	N.D.	N.D.	N.D.	N.D.	N.D.	N.D.	N.D.	N.D.	N.D.	N.D.	N.D.	N.D.	N.D.	N.D.	N.D.
C06255				2-Oxopentanoate	115.04	15.0253	N.D.	N.D.	N.D.	N.D.	N.D.	N.D.	N.D.	N.D.	N.D.	N.D.	N.D.	N.D.	N.D.	N.D.	N.D.	N.D.	N.D.	N.D.	N.D.	N.D.	N.D.	N.D.	N.D.	N.D.	N.D.	N.D.	N.D.	N.D.	N.D.	N.D.	N.D.	N.D.	N.D.	N.D.	N.D.	N.D.	N.D.	N.D.	N.D.
C00086				Urea	61.0416	24.4139	7656.07	6638.39	10060.6	7122.94	12212.2	11232.1	11238.9	11569.4	14182.2	10977.7	13832.6	11980.1	13337.6	8194.96	14601.1	13029.9	11970.2	12843.4	18362.3	18095.4	8463.76	7738.21	10864.4	9015.62	10545.5	10890.5	14082.9	9943.17	12412.7	18849.2	11183.9	22907.3	10842	17884	9405.12	16160.3	41388.1	10655.6	9326.17
C00037				Gly	76.0412	10.8566	3551.7	3140.91	3811.28	3580.43	4497.91	4518.46	3639.7	4079.11	4381.59	3744.55	4469.07	4196.75	4123.66	2865	4476.1	3797.48	3044.65	3699.34	2905.69	4172.08	3140.89	2111.7	3229.86	3518.46	3432.96	4092.49	3513.85	3259.67	4229.26	3443.61	3948.31	3116.62	3577.53	3712.77	1208.27	3099.18	2293.05	4047.21	3785.09
C01104				Trimethylamine N-oxide	76.0769	8.79431	6.31496	7.84424	9.64144	8.13761	10.0654	9.1826	10.3499	10.758	9.41572	8.78656	10.5157	14.7237	13.2116	13.6703	13.3933	10.0823	12.9805	13.3843	12.077	11.5585	8.39749	6.5867	5.3173	8.74018	8.39032	9.86004	9.77424	10.2167	27.2633	25.3817	10.4472	43.586	17.273	18.3341	18.4858	25.1407	55.0431	17.72	15.7134
C01746				Piperidine	86.0971	9.26569	N.D.	N.D.	N.D.	0.221653	N.D.	0.212256	N.D.	0.192804	N.D.	N.D.	N.D.	N.D.	0.326538	N.D.	0.296043	N.D.	N.D.	N.D.	0.234713	N.D.	N.D.	N.D.	N.D.	N.D.	N.D.	N.D.	N.D.	0.256961	0.459038	0.367683	N.D.	0.446379	N.D.	0.263058	N.D.	0.486515	0.301136	N.D.	N.D.
C00134				Putrescine(1,4-Butanediamine)	89.108	6.38418	3.17468	3.50717	3.01775	2.73054	3.72558	3.23175	3.07334	3.28894	3.48275	3.60579	2.91135	3.62765	2.90923	2.85531	2.98448	2.4352	3.43087	4.43737	3.77049	4.35817	2.70854	2.30319	3.33305	4.45228	2.46693	3.02499	3.22392	2.43495	5.06643	4.559	2.11723	4.65224	3.40775	3.99175	3.14788	3.86907	6.50317	3.64164	4.94596
C00213				Sarcosine	90.0554	12.2626	16.0372	12.4786	20.1419	13.086	17.6381	13.9093	18.1679	17.9955	18.1482	13.217	16.0386	15.1806	19.0902	12.2715	17.1314	14.2717	15.7525	16.0795	17.6975	19.1204	8.22077	5.89054	9.73111	9.94773	10.1154	11.2764	10.0989	11.3018	14.6549	7.30658	8.54162	11.3818	10.8976	10.6103	5.52125	8.58642	4.8404	13.9032	11.4988
C00099				beta-Ala	90.0555	9.70522	56.2175	49.2027	67.5095	57.741	84.0744	82.5432	68.0641	91.8066	64.6514	46.3915	73.3648	62.9347	74.0747	41.9205	60.779	53.3893	44.914	57.5641	61.6189	70.8463	52.879	43.1441	51.8712	72.8548	60.7075	84.8408	79.1566	74.2889	53.5553	43.6679	54.569	33.6426	48.5882	55.1517	18.1878	34.8978	38.4936	54.1093	56.3509
C00041		C00133		Ala	90.0562	11.7329	1041.01	833.104	1062.39	931.77	1279.1	1204.22	984.301	961.548	1425.49	1193.14	1289.6	1289.3	1369.16	974.499	1249.43	1153.95	985.39	1007.93	899.402	1278.57	777.236	504.736	814.938	751.216	918.494	1047.45	793.882	736.157	1607.53	1445.67	997.745	1283.82	1072.88	1423.72	508.806	1061.41	904.731	1305.81	1170.7
C08267				Azetidine-2-carboxylate	102.055	14.6968	5.59829	6.51685	6.67244	6.02365	7.56535	9.75226	7.44646	9.15083	1.63742	N.D.	2.93134	3.17914	9.0978	3.27515	7.66846	3.10256	2.71693	5.27109	3.99163	6.48023	6.21425	4.84598	4.33044	8.63475	7.22265	7.49091	9.56873	8.56862	4.01238	3.08502	4.04153	2.69044	5.43873	3.15674	2.31697	3.69009	2.14855	5.78812	4.14516
C00750				Spermine	102.117	6.07786	0.872566	N.D.	0.863983	0.623081	1.07923	1.02753	N.D.	0.746265	1.0636	N.D.	0.854113	N.D.	0.882076	N.D.	0.704577	N.D.	N.D.	0.533474	0.883724	0.697428	N.D.	N.D.	0.8052	N.D.	0.579217	1.16666	1.1064	0.66687	0.74508	1.15569	N.D.	0.597139	N.D.	1.25394	N.D.	N.D.	0.679387	0.657686	0.451485
C01026				N,N-Dimethylglycine	104.071	13.9352	16.2908	13.9685	20.3624	15.2561	20.9906	15.3227	19.1393	19.1179	28.8239	17.4356	22.3355	21.3683	22.7251	13.957	21.7822	18.0929	18.1706	15.8894	22.9054	25.1802	8.42446	8.86958	11.1858	11.6235	9.1362	11.182	8.39124	11.416	25.7175	20.3272	10.1398	24.4966	16.6501	19.1798	12.185	18.4823	16.8296	26.3732	22.2194
C02356		C02261		2AB	104.071	12.465	17.225	19.8768	29.501	26.4674	41.0868	45.4551	28.2819	44.7001	34.2585	16.8012	40.3223	37.6152	46.9764	18.3664	40.1187	35.7883	21.6087	31.6766	29.4075	44.3577	21.8096	13.1644	19.5892	38.2452	30.8886	41.6098	42.1569	36.7164	30.4706	22.0332	25.8245	16.575	24.3197	21.8962	4.53977	14.5698	16.2828	37.8599	27.9501
C00334				GABA	104.071	10.1417	62.4315	36.4891	33.3628	29.1986	31.7235	41.5269	28.4618	29.7004	23.7648	34.1827	35.9097	35.9936	76.6485	26.702	29.0476	32.177	34.9691	27.5696	37.224	34.1395	44.6599	22.5644	34.5314	39.7754	32.3975	48.1698	40.8706	38.7027	46.6413	19.1824	34.8748	12.3566	42.6561	34.6162	10.3079	13.0604	19.6922	27.5817	28.9792
C02721				N-Methylalanine	104.071	13.1997	7.01612	5.89189	7.85503	6.54055	9.21119	8.03649	7.93217	7.88186	3.68953	2.6202	4.15763	3.68236	5.43691	3.03392	5.00358	3.97018	3.8705	4.71609	3.26741	5.12024	5.02396	2.97723	5.10262	4.35417	3.43331	4.83658	5.24887	4.1656	2.9966	2.39481	2.9354	2.40688	3.48253	2.5282	2.0656	2.11339	1.57167	3.36342	3.05227
C00114				Choline	104.108	9.10739	525.874	432.394	468.306	406.319	430.53	467.65	489.375	419.503	559.629	634.014	492.291	528.942	539.931	508.952	619.069	550.648	407.004	479.299	362.293	481.284	382.354	305.452	403.262	365.987	343.908	437.149	322.439	313.406	337.575	194.694	506.207	208.628	297.757	273.602	133.843	208.908	184.61	297.602	285.824
C00065		C00740	C00716	Ser	106.051	12.8532	836.7	679.705	839.696	803.646	935.062	940.782	687.453	709.72	1151.88	1079.98	995.673	957.571	986.321	734.052	1073.37	940.414	697.356	812.23	658.905	929.259	582.456	398.371	602.127	526.062	650.786	737.288	624.712	550.561	1004.54	1059.28	748.856	946.503	753.185	910.049	357.438	935.278	609.561	974.183	853.038
C06772				Diethanolamine	106.087	10.0896	2.39426	6.61947	4.32272	2.95316	N.D.	1.79593	7.45718	2.52774	3.34843	5.37988	2.88617	3.13727	2.40384	2.61033	2.87318	2.92632	4.93331	4.85824	2.61943	3.41271	4.98285	3.75272	4.10024	5.81628	1.89516	2.51031	2.72074	2.03078	2.87033	1.31935	2.73863	4.15253	2.91133	1.66718	4.95969	3.22698	1.98257	3.48628	3.04206
C00519				Hypotaurine	110.027	21.5856	277.886	256.258	328.536	311.034	451.713	460.533	290.161	341.62	234.025	185.329	270.427	229.239	345.395	149.182	324.61	241.836	181.067	247.733	321.53	318.263	198.23	149.445	193.362	285.856	275.816	352.114	300.951	198.441	128.682	104.356	155.615	76.4437	119.864	147.432	35.5747	64.8984	68.2438	143.13	209.973
C00380				Cytosine	112.051	9.60826	0.962249	N.D.	0.844378	0.789306	0.80724	0.816988	1.20612	0.864907	0.663395	N.D.	N.D.	N.D.	N.D.	N.D.	0.957625	N.D.	0.927861	1.06944	0.456595	N.D.	N.D.	N.D.	N.D.	N.D.	N.D.	0.60275	0.680205	0.896834	N.D.	1.46858	N.D.	1.1633	N.D.	0.560317	1.25407	0.926691	0.923599	N.D.	N.D.
C00388				Histamine	112.087	6.47236	6.0885	0.421749	0.397396	0.541494	7.34068	6.76185	11.9407	0.455306	0.435219	5.08143	0.450761	3.03181	0.490408	1.63795	1.44391	0.877975	1.36491	0.854008	0.575441	1.09938	0.650958	8.49872	10.0735	0.77584	0.602261	0.612323	0.282746	5.58618	1.63406	1.58498	2.43507	33.5911	0.617742	4.94539	11.2912	1.39869	0.677301	1.18847	0.687281
C00106				Uracil	113.038	25.2701	128.355	94.2164	108.859	93.5635	118.946	122.331	101.904	104.36	110.841	103.262	108.531	98.8313	117.217	99.7429	121.359	103.735	86.2015	99.2159	76.1863	98.0359	109.779	78.9398	105.294	108.651	88.7224	120.936	99.0234	94.0851	118.071	94.9799	104.668	84.0954	90.8383	99.4155	51.2615	83.4125	73.8103	93.2927	91.9626
C00386				Carnosine	114.061	9.00257	5.32191	2.73473	3.40506	2.13053	4.16899	3.03449	4.2185	2.50586	2.62587	3.38507	2.38142	2.37026	2.70955	165.932	3.71387	2.82755	3.55612	2.26518	3.3292	2.96806	2.34717	2.1356	2.03845	1.80355	1.66021	1.61	1.66121	1.57461	1.1263	0.230034	1.27873	N.D.	0.825605	1.90096	0.916336	N.D.	0.819284	0.968804	1.36018
C00791				Creatinine	114.067	9.66069	37.7966	35.2127	42.7769	35.266	50.6067	60.0098	48.1176	54.4617	58.726	42.7208	42.6784	44.0294	39.8922	48.9175	37.7194	29.6251	58.3491	42.9085	50.9199	43.1604	51.488	57.1904	59.0005	56.104	54.3617	100.36	81.5887	78.3327	103.906	129.337	69.9195	159.496	93.8733	142.724	97.0964	120	136.364	101.063	78.5746
C00148		C00763	C16435	Pro	116.072	13.8002	380.925	281.556	368.063	319.5	369.636	401.843	323.447	275.331	434.5	442.022	392.932	369.144	428.5	336.71	456.572	385.306	287.499	323.999	275.091	336.43	250.461	168.349	259.978	225.538	264.688	294.129	225.795	209.327	474.471	418.566	302.687	349.883	317.214	425.403	159.675	336.972	269.275	378.067	290.884
C00581				Guanidinoacetate	118.062	10.7772	391.195	304.713	297.361	321.317	415.854	298.217	317.415	358.465	386.342	269.972	332.213	264.947	220.588	171.578	223.452	214.895	220.848	234.911	226.912	253.312	289.932	224.31	234.615	314.935	268.749	335.336	382.327	293.269	310.027	100.673	219.998	98.1085	253.239	213.966	83.4345	132.225	21.132	201.495	200.496
C00431				5-Aminovalerate	118.086	10.5689	N.D.	N.D.	N.D.	N.D.	N.D.	N.D.	N.D.	N.D.	N.D.	N.D.	N.D.	N.D.	N.D.	N.D.	N.D.	N.D.	N.D.	N.D.	N.D.	N.D.	N.D.	N.D.	N.D.	N.D.	N.D.	N.D.	N.D.	N.D.	5.14926	4.4975	N.D.	4.75501	4.21256	N.D.	N.D.	N.D.	4.51507	N.D.	2.66756
C00719				Betaine	118.087	14.3284	848.357	687.896	901.619	820.186	943.695	960.283	983.972	1121.55	1211.47	994.098	1217.91	1076.64	1816.68	888.011	1762.9	1070.29	1084.21	1208.64	1179.83	1450.08	684.395	469.913	693.139	634.434	777.55	846.843	1047.28	802.546	1237.77	1697.81	805.058	646.086	972.493	2351.47	461.627	769.246	1044.54	1148.97	980.301
C00183		C06417	C16436	Val	118.087	12.909	395.753	300.971	397.337	325.546	399.011	420.411	309.032	274.045	410.125	466.45	358.748	339.596	456.411	335.441	484.131	378.179	313.413	379.457	274.635	335.409	286.489	188.138	276.334	240.709	345.482	355.049	271.549	251.033	407.355	380.665	314.807	330.622	282.624	339.513	149.737	310.043	594.386	327.542	279.808
C02115				Alpha-Methylserine	120.066	13.3027	2.18212	3.91023	4.38441	5.1748	7.98427	8.64027	5.8214	11.9483	6.05369	N.D.	6.68629	6.82025	11.6554	2.34931	5.64372	6.5833	3.80231	3.85519	6.88928	9.68356	N.D.	N.D.	N.D.	6.91066	6.02574	8.43625	9.89968	8.14521	5.00175	3.38276	4.4396	2.80304	4.70234	2.99034	N.D.	2.09022	3.42447	4.47966	4.65666
C00188		C00820		Thr	120.067	13.4649	522.226	449.821	583.489	556.206	715.524	709.713	489.953	589.646	796.905	670.367	783.082	699.171	796.755	522.673	851.221	683.991	526.145	609.812	568.528	693.766	406.573	276.389	423.021	432.176	518.811	603.397	528.585	489.462	828.57	1209.16	561.693	1122.46	670.735	846.803	372.294	950.219	505.35	806.358	740.874
C00263				Homoserine	120.067	12.9705	N.D.	N.D.	1.64151	N.D.	N.D.	1.40147	3.45318	2.21882	2.41967	N.D.	2.28657	N.D.	2.44231	N.D.	2.73165	N.D.	2.55139	N.D.	2.62973	N.D.	N.D.	N.D.	N.D.	N.D.	N.D.	N.D.	1.93315	1.87243	2.56825	1.77318	1.97082	2.06917	3.09621	2.40884	1.65983	1.93104	N.D.	2.31455	N.D.
C00097		C00793	C00736	Cys	122.027	14.3614	15.6777	11.949	22.8131	13.6395	7.50975	7.00978	N.D.	N.D.	N.D.	N.D.	N.D.	N.D.	N.D.	N.D.	N.D.	N.D.	N.D.	N.D.	N.D.	N.D.	12.6378	9.42944	6.4532	N.D.	3.78957	N.D.	N.D.	N.D.	N.D.	N.D.	N.D.	4.17218	6.58422	3.73159	2.52415	5.4715	4.02726	5.11597	6.32085
C00153				Nicotinamide	123.056	9.77542	105.072	69.4612	87.8195	77.1031	87.3929	115.831	54.7455	40.5741	117.735	121.022	109.54	119.906	110.347	84.5524	108.438	114.717	75.9982	95.0421	37.2588	77.5162	69.3245	29.8483	71.6948	35.5162	70.4078	90.2262	26.9438	36.4011	153.531	121.942	102.241	137.14	83.8043	113.774	26.7767	98.4065	120.874	112.332	112.278
C00245				Taurine	126.023	25.2413	3952.36	4608.86	4295.77	3489.73	4085.53	3532.48	5246.3	3771.77	3697.27	4759.21	3291.93	4150.89	3975.15	4361.09	3869.29	3985.75	4610.54	4704.78	4422.77	4479.27	4830.61	4520.35	4600.95	5688.25	4104.62	4154.1	4106.99	3873.39	4280.41	2833.3	4369.57	3846.16	4784.06	3201.68	3254.98	4334.06	3371.28	4340.89	4318.3
C05127				1-Methylhistamine	126.103	6.66172	0.637355	N.D.	0.609931	0.374364	0.470427	0.689804	0.976956	0.693913	0.726757	0.504896	0.554741	0.791348	0.596371	0.470103	0.7331	0.596247	0.758084	0.479617	0.783735	0.796504	0.805221	0.724741	0.901036	0.589351	0.488594	1.38174	0.540143	0.758654	2.14861	3.13769	1.07724	4.65074	1.10954	1.92914	1.28088	2.01888	1.65285	1.77971	0.965032
C02835				Imidazole-4-acetate	127.049	10.5435	3.66824	N.D.	2.61812	2.74517	3.20477	2.6259	3.97765	2.77728	N.D.	N.D.	N.D.	N.D.	N.D.	N.D.	N.D.	N.D.	N.D.	N.D.	1.43063	N.D.	N.D.	N.D.	N.D.	N.D.	N.D.	N.D.	N.D.	N.D.	N.D.	2.51796	N.D.	2.92684	N.D.	2.22453	N.D.	N.D.	N.D.	N.D.	N.D.
C00408				Pipecolate	130.087	13.2033	4.84762	5.08303	5.45822	4.37488	7.68274	6.27996	6.30633	8.8408	6.13119	3.67544	6.65555	5.24729	5.54329	3.02374	4.94149	4.35982	3.42075	3.97773	5.08621	6.81937	6.41112	3.96276	7.10268	7.69402	5.68314	7.22156	9.77019	7.04829	10.943	14.2987	6.35124	16.3216	7.82249	9.18162	5.22009	13.8234	12.9821	11.35	9.07256
C01015				Hydroxyproline	132.066	15.1781	115.306	85.6842	113.14	98.4713	147.049	122.118	127.978	143.278	118.657	70.8663	108.504	102.839	98.7631	62.2814	105.399	90.8722	79.2436	81.3964	94.8106	126.831	49.8922	37.4984	51.8567	57.785	51.2614	64.4287	64.637	56.8103	85.9838	84.8879	46.3489	71.3529	67.4824	87.0086	27.4554	66.0856	29.7083	79.0243	71.1239
C00430				5-Aminolevulinate	132.075	10.5187	7.30914	4.6373	6.00044	4.09566	7.3461	7.91184	6.66729	6.89766	4.31473	4.97192	4.02036	4.33495	5.09428	3.04584	4.13888	3.81707	4.02371	4.61684	4.91463	5.48124	5.03133	4.30298	2.76627	6.01711	5.95267	6.41255	9.79856	7.46736	2.39646	1.36235	2.8979	1.02836	2.2246	2.16086	1.3486	1.44561	1.00904	2.53109	3.02942
C00300				Creatine	132.079	11.5127	2266.55	1533.97	1402.04	1618.95	3570.57	2208.32	2055.92	2066.78	3648.01	2984.23	2494.79	2154.95	1763.15	2396.34	1195.5	1710.64	1751.36	1824.44	2336.54	2423.81	2625.88	2333.9	3265.98	1955.89	2302.75	3752.24	2216.45	2405.77	2042.65	1339.42	2724.62	1381.34	1605.31	1647.68	813.408	1136.75	1985.01	1794.11	1831.49
C00407		C06418	C16434	Ile	132.103	13.1337	212.611	158.253	209.591	164.337	223.236	230.756	164.736	146.624	227.587	241.106	187.507	182.401	260.82	177.632	249.203	196.614	175.6	205.212	153.168	169.536	153.688	104.349	153.446	127.622	179.508	190.447	140.704	134.683	225.451	208.189	166.422	167.507	155.712	186.409	79.5002	149.951	217.87	166.531	144.215
C00123		C01570	C16439	Leu	132.103	13.253	585.901	413.169	535.792	453.904	525.805	581.835	370.845	298.847	563.67	722.337	475.092	472.829	622.754	477.666	645.713	517.552	397.379	477.851	307.21	417.984	376.323	220.077	378.635	270.578	466.779	436.772	285.687	278.841	552.713	542.523	426.065	465.132	355.315	460.301	192.553	434.292	749.255	440.405	373.37
C02037				Gly-Gly	133.061	10.9478	7.65081	7.28927	8.01012	6.23591	6.14778	7.79255	6.16983	4.83073	8.08098	10.4252	7.11749	8.30526	8.78913	6.93719	9.13628	7.82555	5.62185	6.10196	3.53483	6.49293	5.47097	4.5935	4.87566	5.3483	5.64522	6.03228	3.66768	3.29921	6.04982	3.0565	7.17369	3.86746	5.19528	3.95333	N.D.	3.54272	3.85671	5.12829	4.77817
C00152		C01905	C16438	Asn	133.061	13.4218	206.92	162.878	199.155	177.129	195.126	213.663	145.761	117.77	243.931	285.644	205.847	205.999	221.259	200.679	246.045	217.527	148.51	182.466	133.147	167.694	133.926	92.1975	136.084	113.724	138.568	154.665	112.323	101.971	211.149	167.072	174.187	152.575	150.866	192.608	77.3918	133.382	137.543	160.004	148.334
C00077		C00515	C01602	Ornithine	133.098	9.06315	70.4688	60.1086	69.1567	58.1188	69.6448	52.8819	71.7779	55.6118	68.555	53.5264	56.3869	44.5086	53.1145	46.264	58.846	51.2478	50.8233	54.6227	48.2428	53.5035	49.7405	38.8043	55.9843	55.7053	42.8925	49.9652	48.4546	41.4059	74.3368	53.6852	41.9155	59.9052	52.2668	58.9556	25.4882	60.5262	38.6864	54.4966	44.3935
C00049		C00402	C16433	Asp	134.046	14.631	1038.83	906.609	1335.77	1001.67	1244.27	1173.43	1211.9	1364.9	1447.41	1317.3	1400.44	1375.54	1305.86	818.665	1612.35	1336.34	842.053	1102.27	1025.03	1426.94	830.408	630.597	859.474	993.01	875.317	1139.85	1117.01	896.055	1026.16	1001.5	1116.15	884.216	939.783	1164.42	535.95	971.207	656.529	1054.22	1120.34
C00147				Adenine	136.062	10.0585	2.72294	2.82591	3.95514	3.04324	6.04338	5.43657	6.06383	7.10637	5.2343	3.0516	5.55747	4.873	6.04704	3.35089	6.97365	4.60281	5.38621	7.12222	5.86911	6.51798	4.04115	3.81499	3.20834	5.74617	4.14042	6.7791	6.92239	6.43865	4.58457	4.24628	4.37644	3.76468	5.46487	5.14864	3.55182	5.05006	3.86384	5.38107	5.71122
C00262				Hypoxanthine	137.046	14.1061	618.5	463.233	569.252	463.954	575.083	658.535	482.59	482.319	577.335	529.788	495.071	478.511	634.607	438.461	589.395	498.964	356.181	450.704	355.149	473.797	432.82	312.784	520.403	390.852	450.507	601.488	394.235	413.33	361.559	207.373	470.074	203.463	277.128	264.864	76.1227	163.948	166.942	276.251	263.969
C02918				1-Methylnicotinamide	137.071	9.72852	5.78089	9.46439	8.26676	8.92816	13.0707	14.0198	10.9907	10.8493	17.2129	12.5996	12.7308	10.3038	10.9573	16.0161	11.7676	7.2153	23.7307	17.9103	14.7086	12.516	11.7066	8.66443	7.57723	8.43339	11.7781	13.0251	10.0982	12.4784	21.3805	22.5204	8.06576	38.2552	12.2081	18.9346	27.0348	24.0005	42.5423	18.5771	19.8069
C01004				Trigonelline	138.056	13.4037	13.1196	10.8288	14.2185	11.7439	18.4174	16.6184	17.6733	17.9774	13.5965	9.31174	14.7753	13.6114	17.7689	8.8321	15.3721	11.209	10.2062	13.4272	12.429	13.5249	14.3385	10.3972	10.979	14.3616	12.7592	14.6153	17.2372	15.4885	19.6462	18.9684	13.8478	15.1845	16.3461	20.0227	8.33486	14.7724	10.0157	15.9862	15.958
C06231				Ectoine	143.081	12.231	5.08463	6.07853	5.54403	4.69653	5.95723	5.44426	6.3744	7.11735	7.33164	7.80131	8.55443	9.10131	7.61577	4.27098	8.35107	6.0826	4.66938	5.33896	4.11054	6.11754	7.0638	4.11778	4.30248	8.32662	4.48524	4.79717	7.64171	6.1826	8.42944	6.65763	8.19224	7.91804	9.13395	8.38599	4.63723	8.66525	3.6507	8.92494	7.4764
C01035				gamma-Guanidinobutyrate	146.093	10.8215	5.91225	4.36014	9.07892	6.48772	3.95413	5.8677	6.9204	6.91223	6.49411	4.4237	4.47648	4.80684	6.88224	8.36057	6.63377	4.29989	6.08998	5.40907	3.75517	4.42611	7.19431	3.58042	3.76918	7.77743	3.41369	3.00081	7.24886	7.74341	7.47035	5.74784	5.40881	6.55688	9.94846	14.9286	5.70941	9.11019	7.63874	8.31053	7.91377
C01181				gamma-Butyrobetaine	146.118	10.6312	15.556	13.6879	16.6772	14.2334	19.5958	20.4713	18.2234	21.1256	15.6737	13.3852	17.8204	17.0634	19.2834	10.8508	19.2477	15.9131	12.5305	18.7589	18.0619	22.2993	14.2308	11.1684	15.6753	22.6043	16.5941	20.5499	23.925	20.3711	18.7846	18.7972	18.4206	14.9253	20.9507	19.6952	7.23002	11.9229	26.538	23.7267	23.3045
C01996				Acetylcholine	146.118	10.0493	0.234911	0.251134	0.254248	0.131212	0.18081	0.127968	N.D.	0.194156	0.181782	0.233268	0.141705	0.130486	0.176458	N.D.	0.191883	0.152174	N.D.	N.D.	0.167064	0.122302	0.368139	0.71091	0.262192	0.185337	0.129935	0.152116	0.199278	0.161172	N.D.	0.120053	N.D.	N.D.	N.D.	0.0951169	N.D.	N.D.	0.128283	0.142132	N.D.
C00315				Spermidine	146.166	6.15293	14.1636	8.8146	14.3931	12.442	20.0986	17.4707	19.2412	17.9259	17.3084	13.039	16.9468	13.4522	18.9658	10.7006	21.4875	15.9907	16.4728	20.8473	18.4618	22.9877	8.82917	8.6629	10.8832	12.1475	11.3281	16.2756	16.4704	13.0383	14.2273	15.8228	9.04487	12.4953	10.9766	15.4255	3.32008	7.05802	12.3655	9.7574	11.2325
C00064		C00819	C00303	Gln	147.078	13.7337	708.883	557.154	786.713	678.5	924.123	766.442	670.461	655.755	1046.32	935.822	1017.94	903.488	884.737	683.863	882.716	797.967	704.599	750.44	820.245	879.145	601.061	423.476	706.044	632.078	707.632	812.179	968.222	615.25	1159.99	1074.56	640.227	935.012	818.316	1035.42	444.055	910.072	640.506	919.019	982.65
C00047		C00739	C16440	Lys	147.114	9.14154	726.625	579.902	718.879	645.504	837.319	835.986	650.708	783.132	861.945	787.235	769.792	685.304	744.478	596.335	744.526	706.095	618.569	716.804	695.77	763.098	554.471	393.366	539.175	627.963	674.425	811.666	727.236	612.117	849.455	839.97	623.271	798.937	570.431	777.817	386.209	849.285	839.45	745.554	713.08
C00025		C00217	C00302	Glu	148.062	13.9203	7355.84	6291.84	8207.56	6135.06	8169.07	7161.48	7693.06	7279.91	8383.93	8881.93	7805.03	7960	8419.82	6265.35	9037.06	7494.82	6972.26	8145.32	7032.15	7710.37	6491.75	5155.78	7118.94	7363.41	6217.1	7713.48	7076.21	6215.64	7144.22	5107.58	7402.51	5175.05	6766.11	6346.79	2685.42	5206.63	4006.41	6529.61	6274.71
C00073				Met	150.059	13.7056	170.805	118.743	191.739	167.258	180.033	197.109	109.379	76.3932	177.818	234.264	121.217	133.923	205.324	160.431	211.122	171.404	111.777	153.459	98.5016	132.809	102.034	58.6953	136.357	91.8161	139.688	138.558	66.5429	61.6889	158.921	121.66	118.201	109.76	109.68	122.945	46.4843	95.0993	118.359	124.376	106.371
C06771				Triethanolamine	150.113	10.7816	1.22822	2.1706	1.79529	1.72396	1.28647	0.996801	2.72075	1.58678	1.43766	2.81804	1.22543	1.9636	0.85586	1.93	1.416	1.71292	2.13393	2.66657	N.D.	1.81382	N.D.	2.01592	2.07312	3.93992	1.30424	0.943367	1.73463	1.05901	1.22661	0.798816	1.71768	1.26704	3.15782	1.42014	1.69782	1.71872	1.18465	2.17634	2.15082
C00242				Guanine	152.061	10.8396	3.02318	3.16015	3.71609	2.43566	3.38189	3.89906	2.71592	N.D.	3.68124	3.91343	2.76219	3.26653	3.96998	3.33878	3.51293	3.72296	3.04518	2.99231	1.35005	2.71628	2.59576	N.D.	3.02578	N.D.	2.70334	2.78875	1.80668	1.62267	1.74294	1.68676	3.49361	1.41559	2.31918	2.26607	N.D.	1.77537	1.66354	1.98216	N.D.
C00385				Xanthine	153.041	22.8316	334.201	268.933	291.766	243.042	283.618	291.848	293.557	236.642	237.829	299.002	235.006	245.054	289.834	259.515	294.217	251.778	235.205	268.462	196.579	231.746	234.139	174.099	295.605	239.084	225.604	280.676	207.754	226.964	265.484	186.104	230.729	162.632	207.299	217.067	N.D.	173.525	113.387	204.643	210.332
C05135				4-(beta-Acetylaminoethyl)imidazole	154.097	11.0294	N.D.	N.D.	N.D.	N.D.	N.D.	N.D.	N.D.	N.D.	N.D.	N.D.	N.D.	N.D.	N.D.	N.D.	0.325039	N.D.	N.D.	N.D.	N.D.	N.D.	N.D.	N.D.	N.D.	N.D.	N.D.	0.391004	N.D.	0.216089	0.785079	1.18609	N.D.	1.60791	N.D.	0.55894	N.D.	0.946683	1.87959	0.482512	N.D.
C00135		C06419	C00768	His	156.078	9.65513	185.216	145.046	182.802	169.405	201.849	225.262	138.425	157.215	222.992	205.713	204.884	183.351	236.36	153.034	220.234	194.266	156.485	190.069	169.386	192.699	141.921	92.914	139.413	147.913	189.466	205.157	177.999	146.315	230.653	236.965	173.795	206.215	160.956	186.436	81.293	188.736	254.827	187.098	174.806
C01551		C02350	C02348	Allantoin	159.053	25.2503	173.142	250.169	210.591	168.318	191.459	159.322	314.154	196.412	217.211	308.417	192.154	223.978	148.683	263.854	171.655	155.622	285.982	268.314	165.299	192.393	268.665	268.704	247.244	248.42	151.626	173.626	182.235	206.534	307.257	362.033	256.486	671.198	368.933	327.269	490.494	533.285	745.957	334.644	316.156
C08269				Betonicine	160.097	16.3881	N.D.	N.D.	N.D.	N.D.	N.D.	N.D.	N.D.	N.D.	N.D.	N.D.	N.D.	N.D.	N.D.	N.D.	N.D.	N.D.	N.D.	N.D.	N.D.	N.D.	N.D.	N.D.	N.D.	N.D.	N.D.	N.D.	N.D.	N.D.	0.771021	0.521421	N.D.	N.D.	1.23255	0.689342	N.D.	N.D.	N.D.	N.D.	N.D.
-				N-Acetylvaline	160.098	25.7747	N.D.	N.D.	1.67973	N.D.	N.D.	1.51402	N.D.	1.2637	N.D.	1.9902	2.11614	2.02014	1.58318	N.D.	1.39801	N.D.	2.2496	1.84532	1.15653	1.70849	N.D.	N.D.	N.D.	2.10361	2.12982	2.25801	1.52641	1.96686	3.64774	4.84505	2.14292	4.96284	3.25744	5.31763	2.53734	3.77527	6.31611	2.8658	2.03788
C00993				Ala-Ala	161.092	12.0266	2.23717	2.27056	2.16646	1.56726	2.74558	2.36504	2.81669	2.27921	1.56829	2.16555	1.50111	1.3278	2.1576	N.D.	2.13686	1.39215	2.101	2.50699	2.62824	2.37605	1.85974	1.95009	1.96183	2.56107	1.29153	2.06634	2.90181	2.2749	2.48588	2.6028	1.41831	1.96906	2.37289	2.3737	1.18609	1.80765	2.62134	2.21054	2.09301
C01046				N-Methylglutamate	162.076	15.8547	N.D.	2.01224	1.28869	1.69236	1.53167	1.28199	1.91877	1.37888	1.18725	2.32306	1.55147	1.79372	2.32276	2.05075	2.61476	2.20724	2.35766	2.05258	1.85614	N.D.	N.D.	N.D.	1.53088	1.42343	N.D.	N.D.	1.50414	1.00344	1.81088	1.31159	2.07487	1.89632	3.02026	2.24075	1.31811	1.30491	1.12827	1.85545	1.05498
C00318		C00487	C15025	Carnitine	162.113	11.121	489.959	360.609	443.934	319.021	477.856	404.547	436.018	401.153	315.665	345.59	322.577	287.543	329.81	230.559	391.504	310.044	231.871	316.193	284.879	319.102	416.834	323.481	542.816	437.976	329.424	450.645	448.875	371.856	225.373	174.561	306.946	154.514	225.597	300.495	99.5583	170.735	182.215	218.243	192.592
C16741				5-Hydroxylysine	163.108	9.48471	11.4484	8.74695	9.80646	7.81932	11.6898	10.0626	13.5922	14.4731	11.1689	9.42037	9.57986	8.63796	9.62228	7.04226	9.87757	7.58849	8.52078	9.6501	8.72183	8.93966	4.93139	4.51271	5.24331	5.76125	3.94877	5.16001	6.30574	5.04673	4.65221	3.20605	4.64165	4.42527	4.88615	4.8628	2.81078	3.75279	3.3194	4.23268	3.75476
C02989				Methionine sulfoxide	166.053	14.9888	8.64513	6.25184	7.74842	6.04998	6.63136	7.96557	13.6331	28.0535	28.1388	11.5595	31.4403	18.6974	14.8	6.10488	10.4978	9.26614	5.21208	5.08086	5.21531	7.08554	7.30011	6.72002	6.8324	8.47108	7.20524	9.5517	20.3703	29.2006	11.3622	9.24198	19.592	9.7349	7.65263	8.14757	N.D.	7.43526	5.51787	5.97412	6.13207
C02242				7-Methylguanine	166.073	10.7738	N.D.	N.D.	N.D.	0.444801	0.585931	0.718898	N.D.	0.61145	0.858012	N.D.	0.569072	0.594725	0.623965	0.797664	0.635476	N.D.	0.779387	N.D.	0.478633	0.417092	N.D.	N.D.	N.D.	N.D.	0.629842	0.699914	0.533683	0.66719	1.09959	1.57608	N.D.	1.61071	0.926937	1.10893	1.13165	1.25091	3.16302	1.01851	0.753969
C00079				Phe	166.087	14.1233	205.428	150.406	189.559	167.972	187.666	214.307	138.668	111.196	212.773	258	174.877	169.471	222.911	166.382	234.564	187.643	136.846	172.555	113.761	150.805	132.041	86.9682	134.41	98.7721	160.311	167.284	110.145	105.4	208.676	252.274	156.877	186.777	128.267	187.84	76.8823	175.894	267.121	167.785	145.882
C00250				Pyridoxal	168.065	11.4281	N.D.	N.D.	N.D.	N.D.	9.25358	11.6016	N.D.	11.2711	10.5917	N.D.	11.9099	N.D.	14.4979	N.D.	11.8109	13.3353	N.D.	N.D.	8.54562	10.6067	N.D.	N.D.	N.D.	N.D.	10.8813	10.5014	8.25947	6.77354	N.D.	5.77343	N.D.	N.D.	N.D.	6.13223	N.D.	N.D.	N.D.	N.D.	N.D.
C00534				Pyridoxamine	169.097	7.97967	1.07719	N.D.	0.890479	0.7085	1.34604	2.25681	N.D.	2.00934	1.64927	N.D.	1.78473	0.970604	2.75613	N.D.	1.47484	1.02742	0.775077	N.D.	1.37177	1.42722	0.811791	N.D.	0.719839	N.D.	0.915854	2.25233	1.8054	1.31824	0.836587	0.656471	0.951734	0.576835	N.D.	0.762227	N.D.	N.D.	0.530191	0.679389	0.745211
C01152				3-Methylhistidine	170.093	9.90418	34.7492	38.5986	47.373	49.0911	90.0839	83.5472	50.436	93.7571	42.2794	22.0586	62.7034	48.3711	65.5094	17.7104	64.8163	45.3672	25.1788	36.9743	35.7672	60.6508	60.921	40.3952	67.8009	111.969	89.9726	108.315	143.43	98.0205	72.6526	105.721	92.7595	81.9291	81.0537	72.0022	24.6591	69.9908	102.69	111.692	95.5237
C02693				Indole-3-acetamide	175.086	25.3499	N.D.	N.D.	N.D.	N.D.	N.D.	N.D.	N.D.	N.D.	N.D.	N.D.	N.D.	N.D.	N.D.	N.D.	N.D.	N.D.	N.D.	N.D.	N.D.	N.D.	N.D.	N.D.	21.236	N.D.	11.7902	N.D.	N.D.	N.D.	4.72168	N.D.	N.D.	N.D.	N.D.	9.68334	N.D.	N.D.	N.D.	11.8596	N.D.
C00437				N-Acetylornithine	175.108	12.3589	2.20782	N.D.	1.86643	1.18533	1.76723	1.47703	N.D.	1.00203	1.16142	1.94879	1.00052	N.D.	N.D.	N.D.	1.32109	0.930763	1.46791	N.D.	0.810317	1.54095	N.D.	N.D.	1.35803	N.D.	0.972243	1.17504	1.00726	N.D.	1.5386	1.26798	1.00741	N.D.	N.D.	1.06708	N.D.	1.30941	3.20888	1.35963	1.4047
C00062		C00792		Arg	175.12	9.43269	345.469	255.862	318.997	275.092	319.265	330.766	278.185	195.979	392.942	431.322	310.459	305.143	340.793	300.862	342.077	321.305	260.398	297.492	231.896	280.379	250.851	170.95	265.555	203.815	270.811	297.509	207.105	187.132	448.844	366.165	283.585	362.677	297.504	341.011	167.838	375.619	369.127	340.49	314.312
C03139				Guanidinosuccinate	176.067	13.013	N.D.	N.D.	N.D.	N.D.	N.D.	0.467542	N.D.	N.D.	N.D.	N.D.	N.D.	0.434267	N.D.	N.D.	N.D.	N.D.	N.D.	N.D.	0.601998	N.D.	N.D.	N.D.	N.D.	N.D.	0.46035	0.699448	0.653237	0.662688	N.D.	0.623776	N.D.	1.07016	0.569222	0.674792	0.580613	N.D.	2.29663	N.D.	N.D.
C00954				Indole-3-acetate	176.072	25.4463	N.D.	N.D.	N.D.	N.D.	2.24907	2.66869	N.D.	N.D.	2.83695	N.D.	N.D.	N.D.	2.96426	N.D.	2.09797	2.89985	N.D.	N.D.	1.98721	N.D.	N.D.	N.D.	N.D.	N.D.	N.D.	2.5306	N.D.	2.15179	N.D.	1.72785	N.D.	1.44044	4.38353	1.87857	N.D.	N.D.	4.65678	N.D.	N.D.
C00327				Citrulline	176.104	14.0774	26.051	22.191	24.0067	24.5688	30.2595	28.1271	32.5287	36.6346	37.3673	19.4032	32.2201	25.2831	30.3161	22.4369	28.1177	25.6226	26.5686	23.3814	35.07	29.7906	22.3621	22.5575	24.5859	28.5992	23.3327	31.7443	33.0782	26.6595	74.6232	70.1324	23.4792	62.0444	43.334	63.5971	29.5456	59.3599	36.1852	44.3736	37.5013
C00329				Glucosamine	180.086	12.0644	11.6073	4.47517	7.0923	6.47203	12.4172	9.6495	6.67183	9.31572	10.6603	5.3504	8.09069	7.68683	7.88358	4.163	7.75428	6.49955	4.87805	4.33983	5.27996	5.44996	6.0745	3.87952	5.75443	4.95164	7.07696	9.68245	7.9557	7.5397	4.96038	3.8123	5.44251	3.45233	2.77875	4.01274	1.86217	3.24462	3.2147	3.46968	2.91297
C00082		C06420	C01536	Tyr	182.082	14.4199	265.635	200.955	245.484	213.301	244.483	244.151	195.254	157.592	306.895	318.657	242.339	235.743	293.329	237.338	287.126	244.335	217.006	238.437	196.4	221.706	177.43	124.473	185.766	146.669	198.477	235.664	154.409	149.298	285.995	259.018	200.806	222.653	184.057	220.792	89.8083	217.946	254.372	215.928	177.798
C00588				Phosphorylcholine	184.074	23.8928	929.424	763.088	973.741	816.264	1069.68	994.883	977.248	1052.83	871.169	758.816	894.885	797.03	1032.74	585.087	1054.94	825.508	713.394	890.398	877.355	877.484	824.585	656.16	983.491	1072.31	777.24	1069.47	1003.43	855.766	946.447	682.851	715.423	604.355	852.633	861.515	386.059	665.522	460.876	823.02	731.158
C01029				N8-Acetylspermidine	188.175	8.57982	N.D.	N.D.	0.154341	N.D.	N.D.	0.18538	N.D.	0.139687	0.144974	N.D.	0.140234	N.D.	0.129742	N.D.	0.126183	N.D.	N.D.	N.D.	0.135009	0.134379	0.295301	0.163645	0.250458	N.D.	N.D.	0.149948	0.132374	N.D.	0.42947	0.616619	0.148257	0.622742	0.228831	0.372026	0.25384	0.505224	0.639889	0.320791	0.331539
C02727				N-epsilon-Acetyllysine	189.124	14.511	1.93899	1.7934	2.38651	1.47893	1.7776	1.44353	N.D.	1.43695	1.71161	N.D.	1.65817	1.49259	1.49396	1.76532	1.648	1.20937	1.58573	N.D.	1.39775	1.25014	1.70435	N.D.	1.59186	1.80672	N.D.	1.8099	1.58118	1.23433	1.85109	1.44377	1.37846	1.6387	1.97755	1.32579	N.D.	1.64119	0.999684	1.37886	1.4631
C02155				Gly-Leu	189.124	12.6211	6.3718	5.71028	6.38351	5.79781	8.31938	8.23417	6.62368	8.32828	6.2977	5.40149	6.49677	5.99477	7.39611	4.13795	7.78738	5.43596	5.59226	5.83994	5.3346	6.1865	5.68693	3.90443	5.62747	5.99781	6.10583	7.30151	7.46746	5.74286	5.7831	4.62458	5.94975	4.59374	4.98302	5.24571	2.79492	3.84786	2.97208	5.32233	4.92457
C03793				N6,N6,N6-Trimethyllysine	189.155	9.52489	3.05914	2.27895	3.20164	2.5682	4.08888	3.82315	3.18819	4.19328	3.73791	2.64396	3.23621	3.01517	3.39214	2.49575	3.41944	3.02936	3.16825	3.35548	3.29996	3.50997	2.31621	2.95136	2.30946	4.30197	3.15487	4.33769	3.90467	3.51337	3.91396	4.94087	3.09002	7.54492	3.56703	3.97733	2.37095	4.51152	9.0932	3.82015	3.97531
C00021				SAH	193.069	11.3948	11.9544	10.0356	14.2281	11.7813	15.1022	16.5398	13.1751	17.4202	13.1814	8.97716	11.9398	11.6113	17.8331	8.33852	14.471	12.7297	10.683	12.5888	13.5407	15.2554	12.1142	8.45847	12.2881	16.0181	13.299	16.9251	15.1164	15.2573	8.73881	5.15216	12.564	5.30504	8.86636	7.70452	2.76382	5.91909	3.44044	8.53195	7.32876
C02997				N-Acetylhistidine	198.088	12.6689	N.D.	N.D.	N.D.	N.D.	N.D.	N.D.	N.D.	N.D.	N.D.	N.D.	0.367402	N.D.	0.507737	N.D.	N.D.	N.D.	N.D.	N.D.	0.3121	N.D.	N.D.	N.D.	N.D.	0.7674	0.583865	0.535063	N.D.	0.373369	N.D.	0.511896	N.D.	0.811227	0.455821	0.700572	0.741773	0.578188	0.4417	0.656453	N.D.
C00019				SAM+	200.077	9.43351	20.2905	18.4997	22.5946	18.29	25.1826	21.0012	19.0846	22.4197	25.5628	20.2686	24.9865	24.2404	24.233	15.2632	25.1721	20.6733	17.8098	19.6993	22.5885	21.8274	18.6618	16.3013	19.1044	21.3677	17.9301	23.6193	24.1962	19.5087	27.8429	23.8916	17.6478	19.888	22.9813	26.8777	11.2345	20.6387	20.9797	24.4467	21.6015
C02571				o-Acetylcarnitine	204.124	11.7491	188.54	149.659	196.378	141.224	236.26	185.198	212.763	228.801	196.504	175.657	187.411	162.961	166.876	123.702	212.542	158.991	152.8	186.473	184.928	208.863	168.204	153.108	232.019	208.208	159.357	213.674	235.187	191.406	191.775	175.36	163.67	162.717	176.885	231.929	94.966	170.007	197.467	191.794	164.928
C00078		C00525	C00806	Trp	205.098	14.0279	59.4545	45.4558	57.1304	45.0138	54.9091	54.1462	44.7258	33.5212	58.3462	59.9095	45.8262	44.6261	62.2302	45.8233	67.0049	53.047	45.0933	52.8281	49.7055	47.3077	43.222	35.3071	45.116	40.7319	45.073	50.7969	38.1815	28.4935	56.5812	57.591	41.2332	46.6205	40.0556	56.2628	21.8957	43.8464	56.4142	47.6553	40.9704
C00248	C05660			alpha-Lipoamide +5-Methoxyindoleacetate	206.07	25.2819	4.96607	9.9774	6.12713	4.84121	4.71951	2.96309	8.92232	4.33647	N.D.	9.51529	4.13807	N.D.	3.22896	6.37796	4.96685	4.82106	6.03996	N.D.	N.D.	4.87328	8.70274	N.D.	5.78544	9.24312	N.D.	N.D.	N.D.	4.34639	4.57141	2.89917	6.21469	5.39673	8.31046	4.1264	7.35766	N.D.	3.52773	4.35925	N.D.
C00328		C01718		Kynurenine	209.092	12.7317	1.77833	2.37917	3.02698	1.10464	1.44447	3.32397	10.4465	1.14492	3.14478	N.D.	1.28939	1.18616	N.D.	17.4098	3.42362	2.29204	2.86174	N.D.	3.13389	8.35903	4.03003	N.D.	N.D.	3.2892	N.D.	0.737162	N.D.	4.96582	1.04536	N.D.	N.D.	N.D.	N.D.	30.237	N.D.	N.D.	0.484508	N.D.	N.D.
-				Cysteine-glutathione disulphide -Divalent	214.053	14.7458	95.5881	82.9303	124.172	76.8915	172.489	27.2219	272.865	260.964	62.6058	41.4916	79.2393	65.3182	26.7338	47.5502	55.3291	33.9225	211.589	195.134	284.918	171.677	190.496	234.49	250.866	406.85	80.2773	94.0618	278.501	217.716	236.998	181.07	73.723	193.169	326.756	281.979	55.2254	247.821	147.245	247.03	211.843
C05341				beta-Ala-Lys	218.15	9.02915	8.43063	6.05286	7.79473	6.3706	6.88647	7.80367	7.85577	3.57172	7.85274	9.44662	3.93893	4.41062	9.68484	6.35915	9.31568	6.61343	4.48114	3.65397	1.28899	3.62406	3.26408	5.72892	4.13254	3.8098	5.5626	4.54485	1.50667	1.60452	4.8493	1.31234	4.78173	2.04464	N.D.	N.D.	N.D.	N.D.	2.91172	1.89598	1.82916
C01239				N-Acetylglucosylamine	221.113	12.7917	N.D.	N.D.	N.D.	N.D.	N.D.	1.60095	N.D.	N.D.	1.78497	N.D.	1.43091	2.25831	N.D.	3.9203	2.51801	2.43069	2.4647	N.D.	1.18351	N.D.	N.D.	N.D.	N.D.	N.D.	N.D.	N.D.	N.D.	N.D.	N.D.	1.30219	N.D.	N.D.	N.D.	1.69609	N.D.	N.D.	1.79967	N.D.	N.D.
C00140				N-Acetylglucosamine	222.098	25.2955	48.5126	38.7893	43.9252	32.4972	43.0476	41.827	42.7446	40.816	45.025	42.5032	40.9584	43.236	45.205	36.927	47.4833	39.8655	39.4641	48.4169	41.4344	40.384	33.0338	32.1405	36.8315	37.2365	34.4267	44.7649	34.9545	34.0923	51.2373	41.4944	37.5847	33.4554	41.547	41.1878	23.7759	40.0544	35.0419	40.8086	33.6782
C02291		C00542		Cystathionine	223.076	12.7698	6.28887	6.32537	7.35456	6.71948	8.95641	8.00925	6.19657	7.63748	8.48357	4.19309	7.46046	6.71405	6.32998	4.45823	6.98855	7.03827	5.97642	5.03645	5.37681	8.7279	N.D.	5.51293	N.D.	5.96186	5.56596	7.07754	5.61415	5.7897	3.54442	3.59509	4.17021	3.66324	5.40378	4.53458	N.D.	3.40604	3.49499	5.70074	5.96127
C00881				2'-Deoxycytidine	228.098	12.2197	52.0234	41.6025	53.0067	40.3202	63.7627	50.2713	55.3198	49.9939	53.6664	40.6912	45.7387	36.4796	44.6206	28.0105	44.5337	32.3804	35.0143	42.7185	39.4736	43.2479	44.3181	36.9098	57.0463	42.3885	35.7446	58.2071	54.1941	46.6827	40.2565	28.0516	31.5376	30.7005	34.0993	38.0714	20.6995	30.9309	20.4917	27.4895	29.0118
C00491		C01420		Cystine	241.032	14.0112	394.587	332.341	402.687	363.28	416.634	517.711	233.265	211.059	573.037	490.966	530.801	527.035	743.162	336.188	666.914	654.012	238.903	308.289	106.486	407.282	282.321	89.1931	294.583	263.428	435.058	436.024	148.296	176.945	337.196	123.428	434.501	131.407	156.807	155.618	3.59946	86.0886	217.914	303.051	249.082
C01262				Anserine	241.129	9.10286	6.03535	3.84398	3.05155	3.22386	4.39168	3.09149	5.80114	4.10485	3.54978	4.79792	1.63196	3.71521	2.8254	172.564	5.08189	4.09525	5.23345	N.D.	4.18045	3.65398	5.8623	7.8834	8.05351	5.81689	3.81404	4.64888	3.99855	4.37794	3.69462	1.64189	3.95705	2.26126	3.0705	7.98674	N.D.	N.D.	2.12024	N.D.	4.85332
C03592				5-Methyl-2'-deoxycytidine	242.114	12.6082	2.02273	1.95009	1.75122	1.94704	1.84919	1.5838	1.95635	1.8146	2.52241	2.08588	2.14508	2.25884	2.29525	2.00714	2.4178	1.91779	1.83718	2.24038	2.36218	1.96228	1.54874	1.99257	1.75821	2.03787	1.25947	1.83854	2.19389	1.67409	2.03069	2.31969	2.48755	2.29888	1.95998	2.14223	1.35694	2.35473	1.23069	1.72467	1.54864
C00214				Thymidine	243.097	25.3889	26.5099	31.1758	29.9038	25.5519	31.1987	27.0205	54.6633	35.5111	33.8396	45.408	30.0271	34.6956	31.5253	32.8623	38.9051	29.1056	35.5634	36.23	26.151	29.8895	36.0557	33.7509	39.1461	55.1135	27.2801	27.6298	36.7967	41.872	25.1608	11.4947	32.3453	21.4494	32.7013	18.8406	23.3668	25.654	15.0272	22.3438	23.7638
C00475				Cytidine	244.097	12.5068	87.2272	66.3682	88.2675	66.6676	106.367	96.1527	82.7774	92.2091	91.854	68.1598	72.0711	60.8362	88.2526	55.9416	80.1803	65.5708	63.9101	71.6621	75.7701	78.7356	69.078	49.5124	75.7639	63.0653	63.8498	99.9681	72.5345	68.405	54.1526	37.5125	54.5181	35.7598	43.5836	45.9253	22.4834	33.01	33.3868	44.7372	43.4244
C00299				Uridine	245.079	25.3133	190.812	167.374	193.65	169.101	224.801	212.024	200.081	172.158	198.027	208.198	163.002	165.748	186.41	152.313	198.284	170.33	136.581	151.137	124.325	159.68	162.936	107.382	163.32	141.735	147.257	187.439	163.507	131.179	119.018	81.821	138.657	112.521	109.084	95.7183	64.5879	84.1354	87.9654	105.22	116.196
C00647				Pyridoxamine 5'-phosphate	249.064	13.4163	18.842	18.2057	21.1038	18.5245	24.2566	25.0535	20.7243	23.2035	20.3322	17.5568	19.5795	19.3897	25.1942	14.0281	22.4084	18.3298	15.9608	17.8275	24.9225	23.2472	15.9285	14.3973	20.1312	28.0899	19.9587	27.2506	26.9048	20.9443	13.9432	8.87627	18.4785	8.00276	15.056	11.4815	4.52294	9.59336	8.17056	13.3977	13.3616
C00670				Glycerophosphorylcholine	258.111	24.9014	1216.26	976.941	1271.27	1005.93	1761.72	1723.3	1520.59	2332.42	1926.18	1238.29	1937.84	1745.5	1968.85	740.155	1574.36	1330.24	1380.23	1514.56	2318.98	2205.43	1003.81	970.473	1302.95	1785.22	1313.29	2316.54	2485.06	1858.51	2159.87	2261.61	1425.67	1512.56	1800.82	3092.05	777.653	1483.86	1425.08	1827.02	1615.22
C00378				Thiamine	265.112	8.81189	502.618	354.189	411.319	355.727	389.997	423.702	409.536	379.516	464.981	379.821	359.356	333.749	461.899	291.227	443.382	317.73	294.758	396.785	317.563	398.014	354.997	304.685	395.685	402.145	288.952	399.974	344.318	283.757	384.607	147.631	353.845	328.919	298.271	306.409	191.461	375.333	147.071	272.3	258.026
C00212				Adenosine	268.105	12.7245	66.0919	40.2554	55.847	65.7771	124.598	89.1854	46.9463	116.944	86.7334	19.6932	101.006	61.8971	90.1392	22.9533	72.1876	65.2713	99.8527	103.063	88.4886	90.6374	93.9072	38.8852	99.6213	45.6947	72.7355	132.128	125.88	83.4626	99.6935	105.224	85.7757	107.846	91.3631	125.45	28.7418	99.6411	92.229	84.9516	74.8097
C00294				Inosine	269.089	22.8889	1191.78	910.968	1095.13	956.599	1095.83	1313.76	824.271	598.769	1316.76	1324.71	1025.33	1138.02	1298.23	980.786	1334.72	1171.25	630.285	760.95	410.752	777.072	751.304	469.071	811.613	496.522	894.281	1058.65	448.421	490.292	823.094	399.837	874.943	517.579	499.331	408.421	120.671	326.954	448.242	527.109	567.656
C01425				Glu-Glu	277.102	13.8594	1.21898	N.D.	1.16441	1.38056	1.52093	1.7502	N.D.	0.980223	1.56764	N.D.	1.09097	0.822474	1.41521	N.D.	1.65479	1.42896	0.827705	N.D.	0.767648	1.04966	N.D.	N.D.	0.655793	N.D.	1.01723	1.01985	0.715762	0.650347	1.14399	1.03912	1.22783	1.08731	0.682979	0.631326	N.D.	N.D.	0.81224	0.838617	0.697122
C02494				1-Methyladenosine	282.128	12.8419	0.527359	N.D.	0.512715	0.678958	0.888404	0.868125	0.784067	0.471463	0.753627	N.D.	0.79267	N.D.	0.567852	0.629807	0.627445	0.643156	0.688653	0.807822	0.657671	N.D.	N.D.	0.634639	N.D.	0.763348	0.572359	1.01073	0.576427	0.67378	1.69826	2.81444	0.66287	3.07121	0.891526	2.20664	1.48103	2.09132	3.12871	1.6839	1.26715
C00387				Guanosine	284.1	15.6965	105.472	82.4207	97.7753	90.6182	99.042	122.739	47.9264	58.429	113.292	112.483	94.3155	93.0358	116.525	84.8706	122.392	91.2563	44.7373	57.7111	39.1935	59.325	65.273	28.8488	69.9555	26.3285	80.5199	87.0521	42.7462	40.0427	62.8781	31.8437	74.6132	33.3331	37.8	37.4546	8.62222	26.9627	28.2041	36.418	36.5096
C01762				Xanthosine	285.083	24.2484	7.62976	6.9066	5.27386	3.52037	5.44739	5.62537	7.28352	5.5556	4.47944	N.D.	4.37784	N.D.	5.91488	5.10317	4.92709	4.74097	3.5965	N.D.	4.90505	4.29835	N.D.	N.D.	N.D.	N.D.	5.58435	5.8256	4.50897	4.62812	5.10414	2.92651	5.62289	1.99925	N.D.	3.19548	N.D.	N.D.	N.D.	N.D.	N.D.
-				Ophthalmate	290.134	16.4782	N.D.	2.19575	3.05214	2.68068	3.72084	2.80895	3.69278	4.70827	1.74904	N.D.	2.42297	2.25581	2.12934	1.55634	2.23659	1.63392	3.30368	N.D.	5.25132	2.9019	2.9819	3.1473	N.D.	4.71858	2.37103	2.91181	5.22616	4.13538	N.D.	2.92559	1.97543	2.22403	4.68421	4.21657	N.D.	3.09516	2.31222	3.47446	3.12293
C00170				5-Methylthioadenosine	298.097	12.9808	1.70726	1.51226	2.39541	1.66193	2.55962	1.67148	2.45793	2.19037	2.2272	2.27335	2.09259	2.29937	2.03927	1.37902	2.35992	1.91374	2.03104	2.70686	2.78306	2.2144	1.5404	1.48451	2.12167	2.45422	1.60247	2.42779	2.45178	1.75404	2.56664	2.40608	1.86171	2.54597	2.68555	2.06149	1.80962	2.51333	2.02975	1.95732	2.58992
C00127				Glutathione(ox)	307.085	15.3337	7.24072	6.10431	10.9196	4.67476	22.8469	N.D.	101.26	107.362	2.58525	N.D.	4.04341	2.80045	N.D.	2.13372	1.6653	0.724199	54.8297	37.7308	226.621	22.6682	36.8051	170.324	62.4983	189.748	4.52388	6.70905	163.655	83.7239	44.8255	82.5819	4.09622	83.9655	184.163	153.061	363.883	194.595	27.3717	56.4188	45.2332
C00051				Glutathione(red)	308.094	16.481	N.D.	N.D.	2.6803	N.D.	N.D.	N.D.	N.D.	N.D.	N.D.	N.D.	N.D.	N.D.	N.D.	N.D.	N.D.	N.D.	N.D.	N.D.	1.82407	N.D.	N.D.	5.72002	1.99098	2.05575	N.D.	N.D.	N.D.	N.D.	N.D.	0.669889	N.D.	1.362	3.39826	2.14652	15.5064	4.26218	N.D.	N.D.	N.D.
C04677				5-Aminoimidazole-4-carboxamide ribotide	339.078	25.5194	1.16249	N.D.	N.D.	N.D.	N.D.	1.66903	N.D.	N.D.	1.81082	N.D.	N.D.	2.34426	1.27778	N.D.	2.03985	N.D.	N.D.	N.D.	1.86285	N.D.	N.D.	N.D.	1.20764	N.D.	1.54155	1.33355	N.D.	N.D.	1.62107	1.39717	N.D.	1.30302	2.16866	N.D.	N.D.	N.D.	N.D.	1.33445	N.D.
C01081				Thiamine monophosphate	345.079	13.7236	44.3772	N.D.	59.4048	N.D.	N.D.	69.3374	N.D.	52.5426	71.9109	75.738	59.3916	67.349	96.7809	56.618	89.2134	64.3595	50.2771	N.D.	36.3757	49.4527	N.D.	N.D.	N.D.	N.D.	55.5344	58.4725	41.3388	29.7385	45.7868	38.2602	52.5935	36.5052	N.D.	36.1204	N.D.	N.D.	39.7692	N.D.	N.D.
				# MasterHands Ver.2.13.0.8
				# Engine Ver.1.35
				N.D. ; Not detected
				Red font ; concentration of the injected sample > 500µM
				Orange font ; neutral material
				S/N < 10
C00481				Pyrazole	69.0464	9.26867	N.D.	N.D.	N.D.	N.D.	N.D.	N.D.	N.D.	N.D.	N.D.	N.D.	N.D.	N.D.	N.D.	N.D.	N.D.	N.D.	N.D.	N.D.	N.D.	N.D.	N.D.	N.D.	N.D.	N.D.	N.D.	N.D.	N.D.	N.D.	N.D.	N.D.	N.D.	N.D.	N.D.	N.D.	N.D.	N.D.	N.D.	N.D.	N.D.
C05670				3-Aminopropionitrile	71.0611	8.51302	N.D.	N.D.	N.D.	N.D.	N.D.	N.D.	N.D.	N.D.	N.D.	N.D.	N.D.	N.D.	N.D.	N.D.	N.D.	N.D.	N.D.	N.D.	N.D.	N.D.	N.D.	N.D.	N.D.	N.D.	N.D.	N.D.	N.D.	N.D.	N.D.	N.D.	N.D.	N.D.	N.D.	N.D.	N.D.	N.D.	N.D.	N.D.	N.D.
C02294				Methylguanidine	74.0724	8.27922	N.D.	N.D.	N.D.	N.D.	N.D.	N.D.	N.D.	N.D.	N.D.	N.D.	N.D.	N.D.	N.D.	N.D.	N.D.	N.D.	N.D.	N.D.	N.D.	N.D.	N.D.	N.D.	N.D.	N.D.	N.D.	N.D.	N.D.	N.D.	N.D.	N.D.	N.D.	N.D.	N.D.	N.D.	N.D.	N.D.	N.D.	N.D.	N.D.
C02787				Isobutylamine	74.0976	9.40411	N.D.	N.D.	N.D.	N.D.	N.D.	N.D.	N.D.	N.D.	N.D.	N.D.	N.D.	N.D.	N.D.	N.D.	N.D.	N.D.	N.D.	N.D.	N.D.	N.D.	N.D.	N.D.	N.D.	N.D.	N.D.	N.D.	N.D.	N.D.	N.D.	N.D.	N.D.	N.D.	N.D.	N.D.	N.D.	N.D.	N.D.	N.D.	N.D.
C00986				1,3-Diaminopropane	75.0924	5.99751	N.D.	N.D.	N.D.	N.D.	N.D.	N.D.	N.D.	N.D.	N.D.	N.D.	N.D.	N.D.	N.D.	N.D.	N.D.	N.D.	N.D.	N.D.	N.D.	N.D.	N.D.	N.D.	N.D.	N.D.	N.D.	N.D.	N.D.	N.D.	N.D.	N.D.	N.D.	N.D.	N.D.	N.D.	N.D.	N.D.	N.D.	N.D.	N.D.
C06808				Acetohydroxamate	76.0406	25.1836	N.D.	N.D.	N.D.	N.D.	N.D.	N.D.	N.D.	N.D.	N.D.	N.D.	N.D.	N.D.	N.D.	N.D.	N.D.	N.D.	N.D.	N.D.	N.D.	N.D.	N.D.	N.D.	N.D.	N.D.	N.D.	N.D.	N.D.	N.D.	N.D.	N.D.	N.D.	N.D.	N.D.	N.D.	N.D.	N.D.	N.D.	N.D.	N.D.
C02077				Semicarbazide	76.0509	8.93464	N.D.	N.D.	N.D.	N.D.	N.D.	N.D.	N.D.	N.D.	N.D.	N.D.	N.D.	N.D.	N.D.	N.D.	N.D.	N.D.	N.D.	N.D.	N.D.	N.D.	N.D.	N.D.	N.D.	N.D.	N.D.	N.D.	N.D.	N.D.	N.D.	N.D.	N.D.	N.D.	N.D.	N.D.	N.D.	N.D.	N.D.	N.D.	N.D.
C05771		C03194		Isopropanolamine	76.0769	9.31895	N.D.	N.D.	N.D.	N.D.	N.D.	N.D.	N.D.	N.D.	N.D.	N.D.	N.D.	N.D.	N.D.	N.D.	N.D.	N.D.	N.D.	N.D.	N.D.	N.D.	N.D.	N.D.	N.D.	N.D.	N.D.	N.D.	N.D.	N.D.	N.D.	N.D.	N.D.	N.D.	N.D.	N.D.	N.D.	N.D.	N.D.	N.D.	N.D.
C07044				Hydroxyurea	77.0366	25.2134	N.D.	N.D.	N.D.	N.D.	N.D.	N.D.	N.D.	N.D.	N.D.	N.D.	N.D.	N.D.	N.D.	N.D.	N.D.	N.D.	N.D.	N.D.	N.D.	N.D.	N.D.	N.D.	N.D.	N.D.	N.D.	N.D.	N.D.	N.D.	N.D.	N.D.	N.D.	N.D.	N.D.	N.D.	N.D.	N.D.	N.D.	N.D.	N.D.
C01008				Trimethylsulfonium	77.0433	7.83556	N.D.	N.D.	N.D.	N.D.	N.D.	N.D.	N.D.	N.D.	N.D.	N.D.	N.D.	N.D.	N.D.	N.D.	N.D.	N.D.	N.D.	N.D.	N.D.	N.D.	N.D.	N.D.	N.D.	N.D.	N.D.	N.D.	N.D.	N.D.	N.D.	N.D.	N.D.	N.D.	N.D.	N.D.	N.D.	N.D.	N.D.	N.D.	N.D.
C01678				Cysteamine	78.0384	8.56979	N.D.	N.D.	N.D.	N.D.	N.D.	N.D.	N.D.	N.D.	N.D.	N.D.	N.D.	N.D.	N.D.	N.D.	N.D.	N.D.	N.D.	N.D.	N.D.	N.D.	N.D.	N.D.	N.D.	N.D.	N.D.	N.D.	N.D.	N.D.	N.D.	N.D.	N.D.	N.D.	N.D.	N.D.	N.D.	N.D.	N.D.	N.D.	N.D.
C00747				Pyridine	80.0502	7.98195	N.D.	N.D.	N.D.	N.D.	N.D.	N.D.	N.D.	N.D.	N.D.	N.D.	N.D.	N.D.	N.D.	N.D.	N.D.	N.D.	N.D.	N.D.	N.D.	N.D.	N.D.	N.D.	N.D.	N.D.	N.D.	N.D.	N.D.	N.D.	N.D.	N.D.	N.D.	N.D.	N.D.	N.D.	N.D.	N.D.	N.D.	N.D.	N.D.
C07837				4-Methylpyrazole	83.0636	9.29718	N.D.	N.D.	N.D.	N.D.	N.D.	N.D.	N.D.	N.D.	N.D.	N.D.	N.D.	N.D.	N.D.	N.D.	N.D.	N.D.	N.D.	N.D.	N.D.	N.D.	N.D.	N.D.	N.D.	N.D.	N.D.	N.D.	N.D.	N.D.	N.D.	N.D.	N.D.	N.D.	N.D.	N.D.	N.D.	N.D.	N.D.	N.D.	N.D.
C11261				3-Amino-1,2,4-triazole	85.0516	8.62229	N.D.	N.D.	N.D.	N.D.	N.D.	N.D.	N.D.	N.D.	N.D.	N.D.	N.D.	N.D.	N.D.	N.D.	N.D.	N.D.	N.D.	N.D.	N.D.	N.D.	N.D.	N.D.	N.D.	N.D.	N.D.	N.D.	N.D.	N.D.	N.D.	N.D.	N.D.	N.D.	N.D.	N.D.	N.D.	N.D.	N.D.	N.D.	N.D.
C07973				Piperazine	87.0925	5.89462	N.D.	N.D.	N.D.	N.D.	N.D.	N.D.	N.D.	N.D.	N.D.	N.D.	N.D.	N.D.	N.D.	N.D.	N.D.	N.D.	N.D.	N.D.	N.D.	N.D.	N.D.	N.D.	N.D.	N.D.	N.D.	N.D.	N.D.	N.D.	N.D.	N.D.	N.D.	N.D.	N.D.	N.D.	N.D.	N.D.	N.D.	N.D.	N.D.
C02640				Isoamylamine	88.113	9.86695	N.D.	N.D.	N.D.	N.D.	N.D.	N.D.	N.D.	N.D.	N.D.	N.D.	N.D.	N.D.	N.D.	N.D.	N.D.	N.D.	N.D.	N.D.	N.D.	N.D.	N.D.	N.D.	N.D.	N.D.	N.D.	N.D.	N.D.	N.D.	N.D.	N.D.	N.D.	N.D.	N.D.	N.D.	N.D.	N.D.	N.D.	N.D.	N.D.
C06057				3-Aminopropane-1,2-diol	92.0712	9.72944	N.D.	N.D.	N.D.	N.D.	N.D.	N.D.	N.D.	N.D.	N.D.	N.D.	N.D.	N.D.	N.D.	N.D.	N.D.	N.D.	N.D.	N.D.	N.D.	N.D.	N.D.	N.D.	N.D.	N.D.	N.D.	N.D.	N.D.	N.D.	N.D.	N.D.	N.D.	N.D.	N.D.	N.D.	N.D.	N.D.	N.D.	N.D.	N.D.
C00292				Aniline	94.0659	9.53302	N.D.	N.D.	N.D.	N.D.	N.D.	N.D.	N.D.	N.D.	N.D.	N.D.	N.D.	N.D.	N.D.	N.D.	N.D.	N.D.	N.D.	N.D.	N.D.	N.D.	N.D.	N.D.	N.D.	N.D.	N.D.	N.D.	N.D.	N.D.	N.D.	N.D.	N.D.	N.D.	N.D.	N.D.	N.D.	N.D.	N.D.	N.D.	N.D.
C02502				2-Hydroxypyridine	96.045	22.4579	N.D.	N.D.	N.D.	N.D.	N.D.	N.D.	N.D.	N.D.	N.D.	N.D.	N.D.	N.D.	N.D.	N.D.	N.D.	N.D.	N.D.	N.D.	N.D.	N.D.	N.D.	N.D.	N.D.	N.D.	N.D.	N.D.	N.D.	N.D.	N.D.	N.D.	N.D.	N.D.	N.D.	N.D.	N.D.	N.D.	N.D.	N.D.	N.D.
C05562				4-Hydroxymethylimidazole	99.0559	9.26654	N.D.	N.D.	N.D.	N.D.	N.D.	N.D.	N.D.	N.D.	N.D.	N.D.	N.D.	N.D.	N.D.	N.D.	N.D.	N.D.	N.D.	N.D.	N.D.	N.D.	N.D.	N.D.	N.D.	N.D.	N.D.	N.D.	N.D.	N.D.	N.D.	N.D.	N.D.	N.D.	N.D.	N.D.	N.D.	N.D.	N.D.	N.D.	N.D.
C11118				1-Methyl-2-pyrrolidinone	100.076	25.1525	N.D.	N.D.	N.D.	N.D.	N.D.	N.D.	N.D.	N.D.	N.D.	N.D.	N.D.	N.D.	N.D.	N.D.	N.D.	N.D.	N.D.	N.D.	N.D.	N.D.	N.D.	N.D.	N.D.	N.D.	N.D.	N.D.	N.D.	N.D.	N.D.	N.D.	N.D.	N.D.	N.D.	N.D.	N.D.	N.D.	N.D.	N.D.	N.D.
C00571				Cyclohexylamine	100.112	10.1558	N.D.	N.D.	N.D.	N.D.	N.D.	N.D.	N.D.	N.D.	N.D.	N.D.	N.D.	N.D.	N.D.	N.D.	N.D.	N.D.	N.D.	N.D.	0.812185	N.D.	N.D.	N.D.	N.D.	N.D.	N.D.	N.D.	N.D.	N.D.	N.D.	N.D.	N.D.	N.D.	N.D.	N.D.	N.D.	N.D.	N.D.	N.D.	N.D.
C01234				1-Aminocyclopropane-1-carboxylate	102.056	11.5702	N.D.	N.D.	N.D.	N.D.	N.D.	N.D.	N.D.	N.D.	N.D.	N.D.	N.D.	N.D.	N.D.	N.D.	N.D.	N.D.	N.D.	N.D.	N.D.	N.D.	N.D.	N.D.	N.D.	N.D.	N.D.	N.D.	N.D.	N.D.	N.D.	N.D.	N.D.	N.D.	N.D.	N.D.	N.D.	N.D.	N.D.	N.D.	N.D.
C08306				Hexylamine	102.129	10.2313	N.D.	N.D.	N.D.	N.D.	N.D.	N.D.	N.D.	N.D.	N.D.	N.D.	N.D.	N.D.	N.D.	N.D.	N.D.	N.D.	N.D.	N.D.	N.D.	N.D.	N.D.	N.D.	N.D.	N.D.	N.D.	N.D.	N.D.	N.D.	N.D.	N.D.	N.D.	N.D.	N.D.	N.D.	N.D.	N.D.	N.D.	N.D.	N.D.
C01672				Cadaverine	103.124	6.74616	N.D.	N.D.	N.D.	N.D.	N.D.	N.D.	N.D.	N.D.	N.D.	N.D.	N.D.	N.D.	N.D.	N.D.	N.D.	N.D.	N.D.	N.D.	N.D.	N.D.	N.D.	N.D.	N.D.	N.D.	N.D.	N.D.	N.D.	N.D.	N.D.	N.D.	N.D.	N.D.	N.D.	N.D.	N.D.	N.D.	N.D.	N.D.	N.D.
C02221				2-Cyanopyridine	105.047	25.1583	N.D.	N.D.	N.D.	N.D.	N.D.	N.D.	N.D.	N.D.	N.D.	N.D.	N.D.	N.D.	N.D.	N.D.	N.D.	N.D.	N.D.	N.D.	N.D.	N.D.	N.D.	N.D.	N.D.	N.D.	N.D.	N.D.	N.D.	N.D.	N.D.	N.D.	N.D.	N.D.	N.D.	N.D.	N.D.	N.D.	N.D.	N.D.	N.D.
C06393		C03401		2,3-Diaminopropionate	105.066	9.47182	N.D.	N.D.	N.D.	N.D.	N.D.	N.D.	N.D.	N.D.	N.D.	N.D.	N.D.	N.D.	N.D.	N.D.	N.D.	N.D.	N.D.	N.D.	N.D.	N.D.	N.D.	N.D.	N.D.	N.D.	N.D.	N.D.	N.D.	N.D.	N.D.	N.D.	N.D.	N.D.	N.D.	N.D.	N.D.	N.D.	N.D.	N.D.	N.D.
C11260				2-Amino-2-methyl-1,3-propanediol	106.087	10.6022	N.D.	N.D.	N.D.	N.D.	N.D.	N.D.	N.D.	N.D.	N.D.	N.D.	N.D.	N.D.	N.D.	N.D.	N.D.	N.D.	N.D.	N.D.	N.D.	N.D.	N.D.	N.D.	N.D.	N.D.	N.D.	N.D.	N.D.	N.D.	N.D.	N.D.	N.D.	N.D.	N.D.	N.D.	N.D.	N.D.	N.D.	N.D.	N.D.
C02299				N-Methylaniline	108.082	9.80145	N.D.	N.D.	N.D.	N.D.	N.D.	N.D.	N.D.	N.D.	N.D.	N.D.	N.D.	N.D.	N.D.	N.D.	N.D.	N.D.	N.D.	N.D.	N.D.	N.D.	N.D.	N.D.	N.D.	N.D.	N.D.	N.D.	N.D.	N.D.	N.D.	N.D.	N.D.	N.D.	N.D.	N.D.	N.D.	N.D.	N.D.	N.D.	N.D.
C02304				Phenylhydrazine	109.076	-	N.D.	N.D.	N.D.	N.D.	N.D.	N.D.	N.D.	N.D.	N.D.	N.D.	N.D.	N.D.	N.D.	N.D.	N.D.	N.D.	N.D.	N.D.	N.D.	N.D.	N.D.	N.D.	N.D.	N.D.	N.D.	N.D.	N.D.	N.D.	N.D.	N.D.	N.D.	N.D.	N.D.	N.D.	N.D.	N.D.	N.D.	N.D.	N.D.
C02454				1,3-Phenylenediamine	109.077	7.45949	N.D.	N.D.	N.D.	N.D.	N.D.	N.D.	N.D.	N.D.	N.D.	N.D.	N.D.	N.D.	N.D.	N.D.	N.D.	N.D.	N.D.	N.D.	N.D.	N.D.	N.D.	N.D.	N.D.	N.D.	N.D.	N.D.	N.D.	N.D.	N.D.	N.D.	N.D.	N.D.	N.D.	N.D.	N.D.	N.D.	N.D.	N.D.	N.D.
C01987				2-Aminophenol	110.061	10.3164	N.D.	N.D.	N.D.	N.D.	N.D.	N.D.	N.D.	N.D.	N.D.	N.D.	N.D.	N.D.	N.D.	N.D.	N.D.	N.D.	N.D.	N.D.	N.D.	N.D.	N.D.	N.D.	N.D.	N.D.	N.D.	N.D.	N.D.	N.D.	N.D.	N.D.	N.D.	N.D.	N.D.	N.D.	N.D.	N.D.	N.D.	N.D.	N.D.
C00429				Dihydrouracil	115.046	25.3027	N.D.	N.D.	N.D.	N.D.	N.D.	N.D.	N.D.	N.D.	N.D.	N.D.	N.D.	N.D.	N.D.	N.D.	N.D.	N.D.	N.D.	N.D.	N.D.	N.D.	N.D.	N.D.	N.D.	N.D.	N.D.	N.D.	N.D.	N.D.	N.D.	N.D.	N.D.	N.D.	N.D.	N.D.	N.D.	N.D.	N.D.	N.D.	N.D.
C02512				beta-Cyanoalanine	115.051	17.4891	N.D.	N.D.	N.D.	N.D.	N.D.	N.D.	N.D.	N.D.	N.D.	N.D.	N.D.	N.D.	N.D.	N.D.	N.D.	N.D.	N.D.	N.D.	N.D.	N.D.	N.D.	N.D.	N.D.	N.D.	N.D.	N.D.	N.D.	N.D.	N.D.	N.D.	N.D.	N.D.	N.D.	N.D.	N.D.	N.D.	N.D.	N.D.	N.D.
C08311				Muscimol	115.051	10.2379	N.D.	N.D.	N.D.	N.D.	N.D.	N.D.	N.D.	N.D.	N.D.	N.D.	N.D.	N.D.	N.D.	N.D.	N.D.	N.D.	N.D.	N.D.	N.D.	N.D.	N.D.	N.D.	N.D.	N.D.	N.D.	N.D.	N.D.	N.D.	N.D.	N.D.	N.D.	N.D.	N.D.	N.D.	N.D.	N.D.	N.D.	N.D.	N.D.
C02009				Benzimidazole	119.061	9.50458	N.D.	N.D.	N.D.	N.D.	N.D.	N.D.	N.D.	N.D.	N.D.	N.D.	N.D.	N.D.	N.D.	N.D.	N.D.	N.D.	N.D.	N.D.	N.D.	N.D.	N.D.	N.D.	N.D.	N.D.	N.D.	N.D.	N.D.	N.D.	N.D.	N.D.	N.D.	N.D.	N.D.	N.D.	N.D.	N.D.	N.D.	N.D.	N.D.
C03283				2,4-Diaminobutyrate	119.081	9.16148	N.D.	N.D.	N.D.	0.671466	N.D.	N.D.	N.D.	N.D.	N.D.	N.D.	N.D.	N.D.	1.12616	N.D.	1.60829	N.D.	N.D.	N.D.	N.D.	N.D.	N.D.	N.D.	N.D.	N.D.	1.19746	1.35192	1.28535	0.951202	N.D.	N.D.	N.D.	N.D.	N.D.	N.D.	N.D.	N.D.	N.D.	N.D.	N.D.
C03678				4-Amino-3-hydroxybutyrate	120.066	10.6466	N.D.	N.D.	N.D.	N.D.	N.D.	N.D.	N.D.	N.D.	N.D.	N.D.	N.D.	N.D.	N.D.	N.D.	N.D.	N.D.	N.D.	N.D.	N.D.	N.D.	N.D.	N.D.	N.D.	N.D.	N.D.	N.D.	N.D.	N.D.	N.D.	N.D.	N.D.	N.D.	N.D.	N.D.	N.D.	N.D.	N.D.	N.D.	N.D.
C15587				Purine	121.052	10.6436	N.D.	N.D.	N.D.	N.D.	N.D.	N.D.	N.D.	N.D.	N.D.	N.D.	N.D.	N.D.	N.D.	N.D.	N.D.	N.D.	N.D.	N.D.	N.D.	N.D.	N.D.	N.D.	N.D.	N.D.	N.D.	N.D.	N.D.	N.D.	N.D.	N.D.	N.D.	N.D.	N.D.	N.D.	N.D.	N.D.	N.D.	N.D.	N.D.
C01784				Benzamidine	121.077	10.1092	N.D.	N.D.	N.D.	N.D.	N.D.	N.D.	N.D.	N.D.	N.D.	N.D.	N.D.	N.D.	N.D.	N.D.	N.D.	N.D.	N.D.	N.D.	N.D.	N.D.	N.D.	N.D.	N.D.	N.D.	N.D.	N.D.	N.D.	N.D.	N.D.	N.D.	N.D.	N.D.	N.D.	N.D.	N.D.	N.D.	N.D.	N.D.	N.D.
C09815				Benzamide	122.06	-	N.D.	N.D.	N.D.	N.D.	N.D.	N.D.	N.D.	N.D.	N.D.	N.D.	N.D.	N.D.	N.D.	N.D.	N.D.	N.D.	N.D.	N.D.	N.D.	N.D.	N.D.	N.D.	N.D.	N.D.	N.D.	N.D.	N.D.	N.D.	N.D.	N.D.	N.D.	N.D.	N.D.	N.D.	N.D.	N.D.	N.D.	N.D.	N.D.
C07182				2-Amino-2-(hydroxymethyl)-1,3-propanediol	122.081	10.8824	N.D.	N.D.	N.D.	N.D.	N.D.	N.D.	N.D.	N.D.	N.D.	N.D.	N.D.	N.D.	N.D.	N.D.	N.D.	N.D.	N.D.	N.D.	N.D.	N.D.	N.D.	N.D.	N.D.	N.D.	N.D.	N.D.	N.D.	N.D.	N.D.	N.D.	N.D.	N.D.	N.D.	N.D.	N.D.	N.D.	N.D.	N.D.	N.D.
C02455				alpha-Methylbenzylamine	122.097	10.5062	N.D.	N.D.	N.D.	N.D.	N.D.	N.D.	N.D.	N.D.	N.D.	N.D.	N.D.	N.D.	N.D.	N.D.	N.D.	N.D.	N.D.	N.D.	N.D.	N.D.	N.D.	N.D.	N.D.	N.D.	N.D.	N.D.	N.D.	N.D.	N.D.	N.D.	N.D.	N.D.	N.D.	N.D.	N.D.	N.D.	N.D.	N.D.	N.D.
C05332				Phenethylamine	122.097	10.2074	N.D.	N.D.	N.D.	N.D.	N.D.	N.D.	N.D.	N.D.	N.D.	N.D.	N.D.	N.D.	N.D.	N.D.	N.D.	N.D.	N.D.	N.D.	N.D.	N.D.	N.D.	N.D.	N.D.	N.D.	N.D.	N.D.	N.D.	N.D.	N.D.	N.D.	N.D.	N.D.	N.D.	N.D.	N.D.	N.D.	N.D.	N.D.	N.D.
C11003				2,4-Dimethylaniline	122.097	10.6806	N.D.	N.D.	N.D.	N.D.	N.D.	N.D.	N.D.	N.D.	N.D.	N.D.	N.D.	N.D.	N.D.	N.D.	N.D.	N.D.	N.D.	N.D.	N.D.	N.D.	N.D.	N.D.	N.D.	N.D.	N.D.	N.D.	N.D.	N.D.	N.D.	N.D.	N.D.	N.D.	N.D.	N.D.	N.D.	N.D.	N.D.	N.D.	N.D.
C02421				Isonicotinamide	123.056	9.68131	N.D.	N.D.	N.D.	N.D.	N.D.	N.D.	N.D.	N.D.	N.D.	N.D.	N.D.	N.D.	N.D.	N.D.	N.D.	N.D.	N.D.	N.D.	N.D.	N.D.	N.D.	N.D.	N.D.	N.D.	N.D.	N.D.	N.D.	N.D.	N.D.	N.D.	N.D.	N.D.	N.D.	N.D.	N.D.	N.D.	N.D.	N.D.	N.D.
C01950				Picolinamide	123.056	13.2775	N.D.	N.D.	N.D.	N.D.	N.D.	N.D.	N.D.	N.D.	N.D.	N.D.	N.D.	N.D.	N.D.	N.D.	N.D.	N.D.	N.D.	N.D.	N.D.	N.D.	N.D.	N.D.	N.D.	N.D.	N.D.	N.D.	N.D.	N.D.	N.D.	N.D.	N.D.	N.D.	N.D.	N.D.	N.D.	N.D.	N.D.	N.D.	N.D.
C02635				3-Chloroalanine	124.016	16.1963	N.D.	N.D.	N.D.	N.D.	N.D.	N.D.	N.D.	N.D.	N.D.	N.D.	N.D.	N.D.	N.D.	N.D.	N.D.	N.D.	N.D.	N.D.	N.D.	N.D.	N.D.	N.D.	N.D.	N.D.	N.D.	N.D.	N.D.	N.D.	N.D.	N.D.	N.D.	N.D.	N.D.	N.D.	N.D.	N.D.	N.D.	N.D.	N.D.
C01956				Pyrazinamide	124.051	25.1343	N.D.	N.D.	N.D.	N.D.	N.D.	N.D.	N.D.	N.D.	N.D.	N.D.	N.D.	N.D.	N.D.	N.D.	N.D.	N.D.	N.D.	N.D.	N.D.	N.D.	N.D.	N.D.	N.D.	N.D.	N.D.	N.D.	N.D.	N.D.	N.D.	N.D.	N.D.	N.D.	N.D.	N.D.	N.D.	N.D.	N.D.	N.D.	N.D.
C02376				5-Methylcytosine	126.067	10.2755	N.D.	N.D.	N.D.	N.D.	N.D.	N.D.	N.D.	N.D.	N.D.	N.D.	N.D.	N.D.	N.D.	N.D.	N.D.	N.D.	N.D.	N.D.	N.D.	N.D.	N.D.	N.D.	N.D.	N.D.	N.D.	N.D.	N.D.	N.D.	N.D.	0.300174	N.D.	0.446598	N.D.	N.D.	N.D.	N.D.	N.D.	N.D.	N.D.
C00178				Thymine	127.051	25.2631	N.D.	N.D.	N.D.	N.D.	N.D.	N.D.	N.D.	N.D.	N.D.	N.D.	N.D.	N.D.	N.D.	N.D.	N.D.	N.D.	N.D.	N.D.	N.D.	N.D.	N.D.	N.D.	N.D.	N.D.	N.D.	N.D.	N.D.	N.D.	N.D.	N.D.	N.D.	N.D.	N.D.	N.D.	N.D.	N.D.	N.D.	N.D.	N.D.
C08737				Melamine	127.073	10.0445	N.D.	N.D.	N.D.	N.D.	N.D.	N.D.	N.D.	N.D.	N.D.	N.D.	N.D.	N.D.	N.D.	N.D.	N.D.	N.D.	N.D.	N.D.	N.D.	N.D.	N.D.	N.D.	N.D.	N.D.	N.D.	N.D.	N.D.	N.D.	N.D.	N.D.	N.D.	N.D.	N.D.	N.D.	N.D.	N.D.	N.D.	N.D.	N.D.
C06323				Isoquinoline	130.066	9.4063	N.D.	N.D.	N.D.	N.D.	N.D.	N.D.	N.D.	N.D.	N.D.	N.D.	N.D.	N.D.	N.D.	N.D.	N.D.	N.D.	N.D.	N.D.	N.D.	N.D.	N.D.	N.D.	N.D.	N.D.	N.D.	N.D.	N.D.	N.D.	N.D.	N.D.	N.D.	N.D.	N.D.	N.D.	N.D.	N.D.	N.D.	N.D.	N.D.
C06413				Quinoline	130.066	9.58752	N.D.	N.D.	N.D.	N.D.	N.D.	N.D.	N.D.	N.D.	N.D.	N.D.	N.D.	N.D.	N.D.	N.D.	N.D.	N.D.	N.D.	N.D.	N.D.	N.D.	N.D.	N.D.	N.D.	N.D.	N.D.	N.D.	N.D.	N.D.	N.D.	N.D.	N.D.	N.D.	N.D.	N.D.	N.D.	N.D.	N.D.	N.D.	N.D.
C03969				1-Amino-1-cyclopentanecarboxylate	130.087	12.4191	N.D.	N.D.	N.D.	N.D.	N.D.	N.D.	N.D.	N.D.	N.D.	N.D.	N.D.	N.D.	N.D.	N.D.	N.D.	N.D.	N.D.	N.D.	N.D.	N.D.	N.D.	N.D.	N.D.	N.D.	N.D.	N.D.	N.D.	N.D.	N.D.	N.D.	N.D.	N.D.	N.D.	N.D.	N.D.	N.D.	N.D.	N.D.	N.D.
C07151				Metformin	130.109	7.60153	N.D.	N.D.	N.D.	N.D.	N.D.	N.D.	N.D.	N.D.	N.D.	N.D.	N.D.	N.D.	N.D.	N.D.	N.D.	N.D.	N.D.	N.D.	N.D.	N.D.	N.D.	N.D.	N.D.	N.D.	N.D.	N.D.	N.D.	N.D.	N.D.	N.D.	N.D.	N.D.	N.D.	N.D.	N.D.	N.D.	N.D.	N.D.	N.D.
C01740				Octylamine	130.16	10.9663	N.D.	N.D.	N.D.	N.D.	N.D.	N.D.	N.D.	N.D.	N.D.	N.D.	N.D.	N.D.	N.D.	N.D.	N.D.	N.D.	N.D.	N.D.	N.D.	N.D.	N.D.	N.D.	N.D.	N.D.	N.D.	N.D.	N.D.	N.D.	N.D.	N.D.	N.D.	N.D.	N.D.	N.D.	N.D.	N.D.	N.D.	N.D.	N.D.
C02714				N-Acetylputrescine	131.117	11.0526	N.D.	N.D.	N.D.	N.D.	N.D.	N.D.	N.D.	N.D.	N.D.	N.D.	N.D.	N.D.	N.D.	N.D.	N.D.	N.D.	N.D.	N.D.	N.D.	N.D.	N.D.	N.D.	N.D.	N.D.	N.D.	0.225539	N.D.	N.D.	N.D.	0.549806	N.D.	1.03546	N.D.	0.669828	N.D.	N.D.	1.23619	N.D.	0.730351
C00179				Agmatine	131.129	6.96208	N.D.	N.D.	N.D.	N.D.	N.D.	N.D.	N.D.	N.D.	N.D.	N.D.	N.D.	N.D.	N.D.	N.D.	N.D.	N.D.	N.D.	N.D.	N.D.	N.D.	N.D.	N.D.	N.D.	N.D.	N.D.	N.D.	N.D.	N.D.	N.D.	N.D.	N.D.	N.D.	N.D.	N.D.	N.D.	N.D.	N.D.	N.D.	N.D.
C02378				6-Aminohexanoate	132.102	10.9554	N.D.	N.D.	N.D.	N.D.	N.D.	N.D.	N.D.	N.D.	N.D.	N.D.	N.D.	N.D.	N.D.	N.D.	N.D.	N.D.	N.D.	N.D.	N.D.	N.D.	N.D.	N.D.	N.D.	N.D.	N.D.	N.D.	N.D.	N.D.	N.D.	N.D.	N.D.	N.D.	N.D.	N.D.	N.D.	N.D.	N.D.	N.D.	N.D.
C02486				beta-Leucine	132.103	11.387	N.D.	N.D.	N.D.	N.D.	N.D.	N.D.	N.D.	N.D.	N.D.	N.D.	N.D.	N.D.	N.D.	N.D.	N.D.	N.D.	N.D.	N.D.	N.D.	N.D.	N.D.	N.D.	N.D.	N.D.	N.D.	N.D.	N.D.	N.D.	N.D.	N.D.	N.D.	N.D.	N.D.	N.D.	N.D.	N.D.	N.D.	N.D.	N.D.
C03375				Bis(3-aminopropyl)amine	132.15	5.92967	N.D.	N.D.	N.D.	N.D.	N.D.	N.D.	N.D.	N.D.	N.D.	N.D.	N.D.	N.D.	N.D.	N.D.	N.D.	N.D.	N.D.	N.D.	N.D.	N.D.	N.D.	N.D.	N.D.	N.D.	N.D.	N.D.	N.D.	N.D.	N.D.	N.D.	N.D.	N.D.	N.D.	N.D.	N.D.	N.D.	N.D.	N.D.	N.D.
-				4-Aminoindole	133.077	10.4494	N.D.	N.D.	N.D.	N.D.	N.D.	N.D.	N.D.	N.D.	N.D.	N.D.	N.D.	N.D.	N.D.	N.D.	N.D.	N.D.	N.D.	N.D.	N.D.	N.D.	N.D.	N.D.	N.D.	N.D.	N.D.	N.D.	N.D.	N.D.	N.D.	N.D.	N.D.	N.D.	N.D.	N.D.	N.D.	N.D.	N.D.	N.D.	N.D.
-				5-Aminoindole	133.077	10.3404	N.D.	N.D.	N.D.	N.D.	N.D.	N.D.	N.D.	N.D.	N.D.	N.D.	N.D.	N.D.	N.D.	N.D.	N.D.	N.D.	N.D.	N.D.	N.D.	N.D.	N.D.	N.D.	N.D.	N.D.	N.D.	N.D.	N.D.	N.D.	N.D.	N.D.	N.D.	N.D.	N.D.	N.D.	N.D.	N.D.	N.D.	N.D.	N.D.
C10901				2-Aminobenzimidazole	134.072	9.91061	N.D.	N.D.	N.D.	N.D.	N.D.	N.D.	N.D.	N.D.	N.D.	N.D.	N.D.	N.D.	N.D.	N.D.	N.D.	N.D.	N.D.	N.D.	N.D.	N.D.	N.D.	N.D.	N.D.	N.D.	N.D.	N.D.	N.D.	N.D.	N.D.	N.D.	N.D.	N.D.	N.D.	N.D.	N.D.	N.D.	N.D.	N.D.	N.D.
C00155		C05330		Homocysteine	136.043	13.4372	N.D.	N.D.	N.D.	N.D.	N.D.	N.D.	N.D.	N.D.	N.D.	N.D.	N.D.	N.D.	N.D.	N.D.	N.D.	N.D.	N.D.	N.D.	N.D.	N.D.	N.D.	N.D.	N.D.	N.D.	N.D.	N.D.	N.D.	N.D.	N.D.	N.D.	N.D.	N.D.	N.D.	N.D.	N.D.	N.D.	N.D.	N.D.	N.D.
C07565				Acetanilide	136.077	25.3025	N.D.	N.D.	N.D.	N.D.	N.D.	N.D.	N.D.	N.D.	N.D.	N.D.	N.D.	N.D.	N.D.	N.D.	N.D.	N.D.	N.D.	N.D.	N.D.	N.D.	N.D.	N.D.	N.D.	N.D.	N.D.	N.D.	N.D.	N.D.	N.D.	N.D.	N.D.	N.D.	N.D.	N.D.	N.D.	N.D.	N.D.	N.D.	N.D.
C00108				Anthranilate	138.055	13.6	N.D.	N.D.	N.D.	N.D.	N.D.	N.D.	N.D.	N.D.	N.D.	N.D.	N.D.	N.D.	N.D.	N.D.	N.D.	N.D.	N.D.	N.D.	N.D.	N.D.	N.D.	N.D.	N.D.	N.D.	N.D.	N.D.	N.D.	N.D.	N.D.	N.D.	N.D.	N.D.	N.D.	N.D.	N.D.	N.D.	N.D.	N.D.	N.D.
C00568				p-Aminobenzoate	138.056	12.5222	N.D.	N.D.	N.D.	N.D.	N.D.	N.D.	N.D.	N.D.	N.D.	N.D.	N.D.	N.D.	N.D.	N.D.	N.D.	N.D.	N.D.	N.D.	N.D.	N.D.	N.D.	N.D.	N.D.	N.D.	N.D.	N.D.	N.D.	N.D.	N.D.	N.D.	N.D.	N.D.	N.D.	N.D.	N.D.	N.D.	N.D.	N.D.	N.D.
C07054				Isoniazid	138.067	8.75766	N.D.	N.D.	N.D.	N.D.	N.D.	N.D.	N.D.	N.D.	N.D.	N.D.	N.D.	N.D.	N.D.	N.D.	N.D.	N.D.	N.D.	N.D.	N.D.	N.D.	N.D.	N.D.	N.D.	N.D.	N.D.	N.D.	N.D.	N.D.	N.D.	N.D.	N.D.	N.D.	N.D.	N.D.	N.D.	N.D.	N.D.	N.D.	N.D.
C02735				Phenylethanolamine	138.092	10.7046	N.D.	N.D.	N.D.	N.D.	N.D.	N.D.	N.D.	N.D.	N.D.	N.D.	N.D.	N.D.	N.D.	N.D.	N.D.	N.D.	N.D.	N.D.	N.D.	N.D.	N.D.	N.D.	N.D.	N.D.	N.D.	N.D.	N.D.	N.D.	N.D.	N.D.	N.D.	N.D.	N.D.	N.D.	N.D.	N.D.	N.D.	N.D.	N.D.
C00483				Tyramine	138.092	10.8234	N.D.	N.D.	N.D.	N.D.	N.D.	N.D.	N.D.	N.D.	N.D.	N.D.	N.D.	N.D.	N.D.	N.D.	N.D.	N.D.	N.D.	N.D.	N.D.	N.D.	N.D.	N.D.	N.D.	N.D.	N.D.	N.D.	N.D.	N.D.	N.D.	N.D.	N.D.	N.D.	N.D.	N.D.	N.D.	N.D.	N.D.	N.D.	N.D.
C00785				Urocanate	139.051	10.8188	N.D.	N.D.	N.D.	N.D.	N.D.	N.D.	N.D.	N.D.	3.31793	N.D.	N.D.	N.D.	N.D.	7.13972	N.D.	N.D.	N.D.	N.D.	N.D.	N.D.	N.D.	N.D.	N.D.	N.D.	N.D.	N.D.	N.D.	N.D.	N.D.	N.D.	N.D.	N.D.	N.D.	6.05055	N.D.	N.D.	1.56078	N.D.	N.D.
C01020				6-Hydroxynicotinate	140.034	25.7675	N.D.	N.D.	N.D.	N.D.	N.D.	N.D.	N.D.	N.D.	N.D.	N.D.	N.D.	N.D.	N.D.	N.D.	N.D.	N.D.	N.D.	N.D.	N.D.	N.D.	N.D.	N.D.	N.D.	N.D.	N.D.	N.D.	N.D.	N.D.	N.D.	N.D.	N.D.	N.D.	N.D.	N.D.	N.D.	N.D.	N.D.	N.D.	N.D.
C00783				Tropinone	140.107	9.99792	N.D.	N.D.	N.D.	N.D.	N.D.	N.D.	N.D.	N.D.	N.D.	N.D.	N.D.	N.D.	N.D.	N.D.	N.D.	N.D.	N.D.	N.D.	N.D.	N.D.	N.D.	N.D.	N.D.	N.D.	N.D.	N.D.	N.D.	N.D.	N.D.	N.D.	N.D.	N.D.	N.D.	N.D.	N.D.	N.D.	N.D.	N.D.	N.D.
-				Hexamine	141.114	9.71633	N.D.	N.D.	N.D.	N.D.	N.D.	N.D.	N.D.	N.D.	N.D.	N.D.	N.D.	N.D.	N.D.	N.D.	N.D.	N.D.	N.D.	N.D.	N.D.	N.D.	N.D.	N.D.	N.D.	N.D.	N.D.	N.D.	N.D.	N.D.	N.D.	N.D.	N.D.	N.D.	N.D.	N.D.	N.D.	N.D.	N.D.	N.D.	N.D.
C00860				Histidinol	142.099	7.13738	N.D.	N.D.	N.D.	N.D.	N.D.	N.D.	N.D.	N.D.	N.D.	N.D.	N.D.	N.D.	N.D.	N.D.	N.D.	N.D.	N.D.	N.D.	N.D.	N.D.	N.D.	N.D.	N.D.	N.D.	N.D.	N.D.	N.D.	N.D.	N.D.	N.D.	N.D.	N.D.	N.D.	N.D.	N.D.	N.D.	N.D.	N.D.	N.D.
C00729				Tropine	142.123	10.5608	N.D.	N.D.	N.D.	N.D.	N.D.	N.D.	N.D.	N.D.	N.D.	N.D.	N.D.	N.D.	N.D.	N.D.	N.D.	N.D.	N.D.	N.D.	N.D.	N.D.	N.D.	N.D.	N.D.	N.D.	N.D.	N.D.	N.D.	N.D.	N.D.	N.D.	N.D.	N.D.	N.D.	N.D.	N.D.	N.D.	N.D.	N.D.	N.D.
C04294				4-Methyl-5-thiazoleethanol	144.048	10.5476	N.D.	N.D.	N.D.	N.D.	N.D.	N.D.	N.D.	N.D.	N.D.	N.D.	N.D.	N.D.	N.D.	N.D.	N.D.	N.D.	N.D.	N.D.	N.D.	N.D.	N.D.	N.D.	N.D.	N.D.	N.D.	N.D.	N.D.	N.D.	N.D.	N.D.	N.D.	N.D.	N.D.	N.D.	N.D.	N.D.	N.D.	N.D.	N.D.
C01930				Lysinamide	146.129	7.63214	N.D.	N.D.	N.D.	N.D.	N.D.	N.D.	N.D.	N.D.	N.D.	N.D.	N.D.	N.D.	N.D.	N.D.	N.D.	N.D.	N.D.	N.D.	N.D.	N.D.	N.D.	N.D.	N.D.	N.D.	N.D.	N.D.	N.D.	N.D.	N.D.	N.D.	N.D.	N.D.	N.D.	N.D.	N.D.	N.D.	N.D.	N.D.	N.D.
C03114				5,6-Dimethylbenzimidazole	147.092	10.5237	N.D.	N.D.	N.D.	N.D.	N.D.	N.D.	N.D.	N.D.	N.D.	N.D.	N.D.	N.D.	N.D.	N.D.	N.D.	N.D.	N.D.	N.D.	N.D.	N.D.	N.D.	N.D.	N.D.	N.D.	N.D.	N.D.	N.D.	N.D.	N.D.	N.D.	N.D.	N.D.	N.D.	N.D.	N.D.	N.D.	N.D.	N.D.	N.D.
C07472				Carbachol	147.114	10.0133	N.D.	N.D.	N.D.	N.D.	N.D.	N.D.	N.D.	N.D.	N.D.	N.D.	N.D.	N.D.	N.D.	N.D.	N.D.	N.D.	N.D.	N.D.	N.D.	N.D.	N.D.	N.D.	N.D.	N.D.	N.D.	N.D.	N.D.	N.D.	N.D.	N.D.	N.D.	N.D.	N.D.	N.D.	N.D.	N.D.	N.D.	N.D.	N.D.
C07166				Trientine	147.161	5.71289	N.D.	N.D.	N.D.	N.D.	N.D.	N.D.	N.D.	N.D.	N.D.	N.D.	N.D.	N.D.	N.D.	N.D.	N.D.	N.D.	N.D.	N.D.	N.D.	N.D.	N.D.	N.D.	N.D.	N.D.	N.D.	N.D.	N.D.	N.D.	N.D.	N.D.	N.D.	N.D.	N.D.	N.D.	N.D.	N.D.	N.D.	N.D.	N.D.
C11129				Isatin	148.037	25.2928	N.D.	N.D.	N.D.	N.D.	N.D.	N.D.	N.D.	N.D.	N.D.	N.D.	N.D.	N.D.	N.D.	N.D.	N.D.	N.D.	N.D.	N.D.	N.D.	N.D.	N.D.	N.D.	N.D.	N.D.	N.D.	N.D.	N.D.	N.D.	N.D.	N.D.	N.D.	N.D.	N.D.	N.D.	N.D.	N.D.	N.D.	N.D.	N.D.
C00979				O-Acetylserine	148.061	15.8424	N.D.	N.D.	N.D.	N.D.	N.D.	N.D.	N.D.	N.D.	N.D.	N.D.	N.D.	N.D.	N.D.	N.D.	N.D.	N.D.	N.D.	N.D.	N.D.	N.D.	N.D.	N.D.	N.D.	N.D.	N.D.	N.D.	N.D.	N.D.	N.D.	N.D.	N.D.	N.D.	N.D.	N.D.	N.D.	N.D.	N.D.	N.D.	N.D.
C06524				Nornicotine	149.108	6.97364	N.D.	N.D.	N.D.	N.D.	N.D.	N.D.	N.D.	N.D.	N.D.	N.D.	N.D.	N.D.	N.D.	N.D.	N.D.	N.D.	N.D.	N.D.	N.D.	N.D.	N.D.	N.D.	N.D.	N.D.	N.D.	N.D.	N.D.	N.D.	N.D.	N.D.	N.D.	N.D.	N.D.	N.D.	N.D.	N.D.	N.D.	N.D.	N.D.
C08434				6-Methylaminopurine	150.078	10.6916	N.D.	N.D.	N.D.	N.D.	N.D.	N.D.	N.D.	N.D.	N.D.	N.D.	N.D.	N.D.	N.D.	N.D.	N.D.	N.D.	N.D.	N.D.	N.D.	N.D.	N.D.	N.D.	N.D.	N.D.	N.D.	N.D.	N.D.	N.D.	N.D.	N.D.	N.D.	N.D.	N.D.	N.D.	N.D.	N.D.	N.D.	N.D.	N.D.
C00913				3-Methyladenine	150.078	10.2379	N.D.	N.D.	N.D.	N.D.	N.D.	N.D.	N.D.	N.D.	N.D.	N.D.	N.D.	N.D.	N.D.	N.D.	N.D.	N.D.	N.D.	N.D.	N.D.	N.D.	N.D.	N.D.	N.D.	N.D.	N.D.	N.D.	N.D.	N.D.	N.D.	N.D.	N.D.	N.D.	N.D.	N.D.	N.D.	N.D.	N.D.	N.D.	N.D.
C11001				2,6-Diethylaniline	150.128	11.4435	N.D.	N.D.	N.D.	N.D.	N.D.	N.D.	N.D.	N.D.	N.D.	N.D.	N.D.	N.D.	N.D.	N.D.	N.D.	N.D.	N.D.	N.D.	N.D.	N.D.	N.D.	N.D.	N.D.	N.D.	N.D.	N.D.	N.D.	N.D.	N.D.	N.D.	N.D.	N.D.	N.D.	N.D.	N.D.	N.D.	N.D.	N.D.	N.D.
C06818				Amantadine	152.144	11.2454	N.D.	N.D.	N.D.	N.D.	N.D.	N.D.	N.D.	N.D.	N.D.	N.D.	N.D.	N.D.	N.D.	N.D.	N.D.	N.D.	N.D.	N.D.	N.D.	N.D.	N.D.	N.D.	N.D.	N.D.	N.D.	N.D.	N.D.	N.D.	N.D.	N.D.	N.D.	N.D.	N.D.	N.D.	N.D.	N.D.	N.D.	N.D.	N.D.
C02380				6-Mercaptopurine	153.023	18.6091	N.D.	N.D.	N.D.	N.D.	N.D.	N.D.	N.D.	N.D.	N.D.	N.D.	N.D.	N.D.	N.D.	N.D.	N.D.	N.D.	N.D.	N.D.	N.D.	N.D.	N.D.	N.D.	N.D.	N.D.	N.D.	N.D.	N.D.	N.D.	N.D.	N.D.	N.D.	N.D.	N.D.	N.D.	N.D.	N.D.	N.D.	N.D.	N.D.
C02518				4-Aminosalicylate	154.05	16.1872	N.D.	N.D.	N.D.	N.D.	N.D.	N.D.	N.D.	N.D.	N.D.	N.D.	N.D.	N.D.	N.D.	N.D.	N.D.	N.D.	N.D.	N.D.	N.D.	N.D.	N.D.	N.D.	N.D.	N.D.	N.D.	N.D.	N.D.	N.D.	N.D.	N.D.	N.D.	N.D.	N.D.	N.D.	N.D.	N.D.	N.D.	N.D.	N.D.
C00632				3-Hydroxyanthranilate	154.05	13.8583	N.D.	N.D.	N.D.	N.D.	N.D.	N.D.	N.D.	N.D.	N.D.	N.D.	N.D.	N.D.	N.D.	N.D.	N.D.	N.D.	N.D.	N.D.	N.D.	N.D.	N.D.	N.D.	N.D.	N.D.	N.D.	N.D.	N.D.	N.D.	N.D.	N.D.	N.D.	N.D.	N.D.	N.D.	N.D.	N.D.	N.D.	N.D.	N.D.
C03758				Dopamine	154.087	11.3587	N.D.	N.D.	N.D.	N.D.	N.D.	N.D.	N.D.	N.D.	N.D.	N.D.	N.D.	N.D.	N.D.	N.D.	N.D.	N.D.	N.D.	N.D.	N.D.	N.D.	N.D.	N.D.	N.D.	N.D.	N.D.	N.D.	N.D.	N.D.	N.D.	N.D.	N.D.	N.D.	N.D.	N.D.	N.D.	N.D.	N.D.	N.D.	N.D.
C10865				Pseudopelletierine	154.123	10.4146	N.D.	N.D.	N.D.	N.D.	N.D.	N.D.	N.D.	N.D.	N.D.	N.D.	N.D.	N.D.	N.D.	N.D.	N.D.	N.D.	N.D.	N.D.	N.D.	N.D.	N.D.	N.D.	N.D.	N.D.	N.D.	N.D.	N.D.	N.D.	N.D.	N.D.	N.D.	N.D.	N.D.	N.D.	N.D.	N.D.	N.D.	N.D.	N.D.
C05568				beta-Imidazolelactate	157.061	11.4827	N.D.	N.D.	N.D.	N.D.	N.D.	N.D.	N.D.	N.D.	N.D.	N.D.	N.D.	N.D.	N.D.	N.D.	N.D.	N.D.	N.D.	N.D.	N.D.	N.D.	N.D.	N.D.	N.D.	N.D.	N.D.	N.D.	N.D.	N.D.	N.D.	N.D.	N.D.	N.D.	N.D.	N.D.	N.D.	N.D.	N.D.	N.D.	N.D.
C10600				Ibotenate	159.041	21.6764	N.D.	N.D.	N.D.	N.D.	N.D.	N.D.	N.D.	N.D.	N.D.	N.D.	N.D.	N.D.	N.D.	N.D.	N.D.	N.D.	N.D.	N.D.	N.D.	N.D.	N.D.	N.D.	N.D.	N.D.	N.D.	N.D.	N.D.	N.D.	N.D.	N.D.	N.D.	N.D.	N.D.	N.D.	N.D.	N.D.	N.D.	N.D.	N.D.
C00637				Indole-3-acetaldehyde	160.074	25.3155	N.D.	N.D.	N.D.	N.D.	N.D.	N.D.	N.D.	N.D.	N.D.	N.D.	N.D.	N.D.	N.D.	N.D.	N.D.	N.D.	N.D.	N.D.	N.D.	N.D.	N.D.	N.D.	N.D.	N.D.	N.D.	N.D.	N.D.	N.D.	N.D.	N.D.	N.D.	N.D.	N.D.	N.D.	N.D.	N.D.	N.D.	N.D.	N.D.
C07414				Pargyline	160.113	11.0448	N.D.	N.D.	N.D.	N.D.	N.D.	N.D.	N.D.	N.D.	N.D.	N.D.	N.D.	N.D.	N.D.	N.D.	N.D.	N.D.	N.D.	N.D.	N.D.	N.D.	N.D.	N.D.	N.D.	N.D.	N.D.	N.D.	N.D.	N.D.	N.D.	N.D.	N.D.	N.D.	N.D.	N.D.	N.D.	N.D.	N.D.	N.D.	N.D.
C00398				Tryptamine	161.108	10.7954	N.D.	N.D.	N.D.	N.D.	N.D.	N.D.	N.D.	N.D.	N.D.	N.D.	N.D.	N.D.	N.D.	N.D.	N.D.	N.D.	N.D.	N.D.	N.D.	N.D.	N.D.	N.D.	N.D.	N.D.	N.D.	N.D.	N.D.	N.D.	N.D.	N.D.	N.D.	N.D.	N.D.	N.D.	N.D.	N.D.	N.D.	N.D.	N.D.
C07147				Tolazoline	161.108	10.7394	N.D.	N.D.	N.D.	N.D.	N.D.	N.D.	N.D.	N.D.	N.D.	N.D.	N.D.	N.D.	N.D.	N.D.	N.D.	N.D.	N.D.	N.D.	N.D.	N.D.	N.D.	N.D.	N.D.	N.D.	N.D.	N.D.	N.D.	N.D.	N.D.	N.D.	N.D.	N.D.	N.D.	N.D.	N.D.	N.D.	N.D.	N.D.	N.D.
C00956				alpha-Aminoadipate	162.077	13.9384	N.D.	N.D.	N.D.	N.D.	N.D.	N.D.	N.D.	N.D.	N.D.	N.D.	N.D.	N.D.	N.D.	N.D.	N.D.	N.D.	N.D.	N.D.	N.D.	N.D.	N.D.	N.D.	N.D.	N.D.	N.D.	N.D.	N.D.	N.D.	N.D.	N.D.	N.D.	N.D.	N.D.	N.D.	N.D.	N.D.	N.D.	N.D.	N.D.
C00955				Indole-3-ethanol	162.091	25.3064	N.D.	N.D.	N.D.	N.D.	N.D.	N.D.	N.D.	N.D.	N.D.	N.D.	N.D.	N.D.	N.D.	N.D.	N.D.	N.D.	N.D.	N.D.	N.D.	N.D.	N.D.	N.D.	N.D.	N.D.	N.D.	N.D.	N.D.	N.D.	N.D.	N.D.	N.D.	N.D.	N.D.	N.D.	N.D.	N.D.	N.D.	N.D.	N.D.
C02627				2-Deoxystreptamine	163.109	8.08907	N.D.	N.D.	N.D.	N.D.	N.D.	N.D.	N.D.	N.D.	N.D.	N.D.	N.D.	N.D.	N.D.	N.D.	N.D.	N.D.	N.D.	N.D.	N.D.	N.D.	N.D.	N.D.	N.D.	N.D.	N.D.	N.D.	N.D.	N.D.	N.D.	N.D.	N.D.	N.D.	N.D.	N.D.	N.D.	N.D.	N.D.	N.D.	N.D.
C00745		C16150	C16386	Nicotine	163.124	7.15934	N.D.	N.D.	N.D.	N.D.	N.D.	N.D.	N.D.	N.D.	N.D.	N.D.	N.D.	N.D.	N.D.	N.D.	N.D.	N.D.	N.D.	N.D.	N.D.	N.D.	N.D.	N.D.	N.D.	N.D.	N.D.	N.D.	N.D.	N.D.	N.D.	N.D.	N.D.	N.D.	N.D.	N.D.	N.D.	N.D.	N.D.	N.D.	N.D.
C00715				Pterin	164.057	13.1366	N.D.	N.D.	N.D.	N.D.	N.D.	N.D.	N.D.	0.620168	N.D.	N.D.	N.D.	N.D.	N.D.	N.D.	N.D.	N.D.	N.D.	N.D.	N.D.	N.D.	N.D.	N.D.	N.D.	N.D.	N.D.	0.605369	0.843123	N.D.	N.D.	N.D.	N.D.	N.D.	N.D.	N.D.	N.D.	N.D.	N.D.	N.D.	N.D.
C03172				S-Methylmethionine	164.074	9.65412	N.D.	N.D.	N.D.	N.D.	N.D.	N.D.	N.D.	N.D.	N.D.	N.D.	N.D.	N.D.	0.382929	N.D.	N.D.	N.D.	N.D.	N.D.	N.D.	N.D.	N.D.	N.D.	N.D.	N.D.	N.D.	N.D.	N.D.	N.D.	N.D.	N.D.	N.D.	N.D.	N.D.	N.D.	N.D.	N.D.	N.D.	N.D.	N.D.
C02230				3-Methylguanine	166.073	10.9793	N.D.	N.D.	N.D.	N.D.	N.D.	N.D.	N.D.	N.D.	N.D.	N.D.	N.D.	N.D.	N.D.	N.D.	N.D.	N.D.	N.D.	N.D.	N.D.	N.D.	N.D.	N.D.	N.D.	N.D.	N.D.	N.D.	N.D.	N.D.	N.D.	N.D.	N.D.	N.D.	N.D.	N.D.	N.D.	N.D.	N.D.	N.D.	N.D.
C04548		C01869		Synephrine	168.103	11.6681	N.D.	N.D.	N.D.	N.D.	N.D.	N.D.	N.D.	N.D.	N.D.	N.D.	N.D.	N.D.	N.D.	N.D.	N.D.	N.D.	N.D.	N.D.	N.D.	N.D.	N.D.	N.D.	N.D.	N.D.	N.D.	N.D.	N.D.	N.D.	N.D.	N.D.	N.D.	N.D.	N.D.	N.D.	N.D.	N.D.	N.D.	N.D.	N.D.
C00547				Noradrenaline	170.082	11.7432	N.D.	N.D.	N.D.	N.D.	N.D.	0.98342	N.D.	N.D.	N.D.	N.D.	N.D.	N.D.	N.D.	N.D.	N.D.	N.D.	N.D.	N.D.	N.D.	N.D.	N.D.	N.D.	N.D.	N.D.	N.D.	N.D.	N.D.	N.D.	N.D.	N.D.	N.D.	N.D.	N.D.	N.D.	N.D.	N.D.	N.D.	N.D.	N.D.
C00314				Pyridoxine	170.082	11.2781	N.D.	N.D.	N.D.	N.D.	N.D.	N.D.	N.D.	N.D.	N.D.	N.D.	N.D.	N.D.	N.D.	N.D.	N.D.	N.D.	N.D.	N.D.	N.D.	N.D.	N.D.	N.D.	N.D.	N.D.	N.D.	N.D.	N.D.	N.D.	N.D.	N.D.	N.D.	N.D.	N.D.	N.D.	N.D.	N.D.	N.D.	N.D.	N.D.
C11016				Diphenylamine	170.096	23.2294	N.D.	N.D.	N.D.	N.D.	N.D.	N.D.	N.D.	N.D.	N.D.	N.D.	N.D.	N.D.	N.D.	N.D.	N.D.	N.D.	N.D.	N.D.	N.D.	N.D.	N.D.	N.D.	N.D.	N.D.	N.D.	N.D.	N.D.	N.D.	N.D.	N.D.	N.D.	N.D.	N.D.	N.D.	N.D.	N.D.	N.D.	N.D.	N.D.
C06556				Deisopropylatrazine	174.054	19.2654	N.D.	N.D.	N.D.	N.D.	N.D.	N.D.	N.D.	N.D.	N.D.	N.D.	N.D.	N.D.	N.D.	N.D.	N.D.	N.D.	N.D.	N.D.	N.D.	N.D.	N.D.	N.D.	N.D.	N.D.	N.D.	N.D.	N.D.	N.D.	N.D.	N.D.	N.D.	N.D.	N.D.	N.D.	N.D.	N.D.	N.D.	N.D.	N.D.
C04599				1-Methyl-4-phenyl-1,2,3,6-tetrahydropyridine	174.129	10.8156	N.D.	N.D.	N.D.	N.D.	N.D.	N.D.	N.D.	N.D.	N.D.	N.D.	N.D.	N.D.	N.D.	N.D.	N.D.	N.D.	N.D.	N.D.	N.D.	N.D.	N.D.	N.D.	N.D.	N.D.	N.D.	N.D.	N.D.	N.D.	N.D.	N.D.	N.D.	N.D.	N.D.	N.D.	N.D.	N.D.	N.D.	N.D.	N.D.
C01047				N-gamma-Ethylglutamine	175.108	14.5552	N.D.	N.D.	N.D.	N.D.	N.D.	N.D.	N.D.	N.D.	N.D.	N.D.	N.D.	N.D.	N.D.	N.D.	N.D.	N.D.	N.D.	N.D.	N.D.	N.D.	N.D.	N.D.	N.D.	N.D.	N.D.	N.D.	N.D.	N.D.	N.D.	N.D.	N.D.	N.D.	N.D.	N.D.	N.D.	N.D.	N.D.	N.D.	N.D.
C08304				Gramine	175.124	11.0056	N.D.	N.D.	N.D.	N.D.	N.D.	N.D.	N.D.	N.D.	N.D.	N.D.	N.D.	N.D.	N.D.	N.D.	N.D.	N.D.	N.D.	N.D.	N.D.	N.D.	N.D.	N.D.	N.D.	N.D.	N.D.	N.D.	N.D.	N.D.	N.D.	N.D.	N.D.	N.D.	N.D.	N.D.	N.D.	N.D.	N.D.	N.D.	N.D.
C06213				N-omega-Methyltryptamine	175.124	11.2257	N.D.	N.D.	N.D.	N.D.	N.D.	N.D.	N.D.	N.D.	N.D.	N.D.	N.D.	N.D.	N.D.	N.D.	N.D.	N.D.	N.D.	N.D.	N.D.	N.D.	N.D.	N.D.	N.D.	N.D.	N.D.	N.D.	N.D.	N.D.	N.D.	N.D.	N.D.	N.D.	N.D.	N.D.	N.D.	N.D.	N.D.	N.D.	N.D.
C10898				2-Guanidinobenzimidazole	176.094	10.7308	N.D.	N.D.	N.D.	N.D.	N.D.	N.D.	N.D.	N.D.	N.D.	N.D.	N.D.	N.D.	N.D.	N.D.	N.D.	N.D.	N.D.	N.D.	N.D.	N.D.	N.D.	N.D.	N.D.	N.D.	N.D.	N.D.	N.D.	N.D.	N.D.	N.D.	N.D.	N.D.	N.D.	N.D.	N.D.	N.D.	N.D.	N.D.	N.D.
C00308				Canavanine	177.099	9.80145	N.D.	N.D.	N.D.	N.D.	N.D.	N.D.	N.D.	N.D.	N.D.	N.D.	N.D.	N.D.	N.D.	N.D.	N.D.	N.D.	N.D.	N.D.	N.D.	N.D.	N.D.	N.D.	N.D.	N.D.	N.D.	N.D.	N.D.	N.D.	N.D.	N.D.	N.D.	N.D.	N.D.	N.D.	N.D.	N.D.	N.D.	N.D.	N.D.
C00780				Serotonin	177.103	11.4237	N.D.	N.D.	N.D.	N.D.	N.D.	N.D.	N.D.	N.D.	N.D.	N.D.	N.D.	N.D.	N.D.	N.D.	N.D.	N.D.	N.D.	N.D.	N.D.	N.D.	N.D.	N.D.	N.D.	N.D.	N.D.	N.D.	N.D.	N.D.	N.D.	N.D.	N.D.	N.D.	N.D.	N.D.	N.D.	N.D.	N.D.	N.D.	N.D.
C08265				Alliin	178.054	17.4741	N.D.	N.D.	N.D.	N.D.	N.D.	N.D.	N.D.	N.D.	N.D.	N.D.	N.D.	N.D.	N.D.	N.D.	N.D.	N.D.	N.D.	N.D.	N.D.	N.D.	N.D.	N.D.	N.D.	N.D.	N.D.	N.D.	N.D.	N.D.	N.D.	N.D.	N.D.	N.D.	N.D.	N.D.	N.D.	N.D.	N.D.	N.D.	N.D.
C01419				Cys-Gly	179.046	11.9551	N.D.	N.D.	N.D.	N.D.	N.D.	N.D.	N.D.	N.D.	N.D.	N.D.	N.D.	N.D.	N.D.	N.D.	N.D.	N.D.	N.D.	N.D.	N.D.	N.D.	N.D.	N.D.	N.D.	N.D.	N.D.	N.D.	N.D.	N.D.	N.D.	N.D.	N.D.	N.D.	N.D.	N.D.	N.D.	N.D.	N.D.	N.D.	N.D.
-				Xanthopterin	180.052	16.4161	N.D.	N.D.	N.D.	N.D.	N.D.	N.D.	N.D.	N.D.	N.D.	N.D.	N.D.	N.D.	N.D.	N.D.	N.D.	N.D.	N.D.	N.D.	N.D.	N.D.	N.D.	N.D.	N.D.	N.D.	N.D.	N.D.	N.D.	N.D.	N.D.	N.D.	N.D.	N.D.	N.D.	N.D.	N.D.	N.D.	N.D.	N.D.	N.D.
C03570				Mannosamine	180.088	11.8861	N.D.	N.D.	N.D.	N.D.	N.D.	N.D.	N.D.	N.D.	N.D.	N.D.	N.D.	N.D.	N.D.	N.D.	N.D.	N.D.	N.D.	N.D.	N.D.	N.D.	N.D.	N.D.	N.D.	N.D.	N.D.	N.D.	N.D.	0.796182	N.D.	N.D.	N.D.	N.D.	N.D.	N.D.	N.D.	N.D.	N.D.	N.D.	N.D.
-				n-Butyl a-Picolinate	180.103	13.3775	N.D.	N.D.	N.D.	N.D.	N.D.	N.D.	N.D.	N.D.	N.D.	N.D.	N.D.	N.D.	N.D.	N.D.	N.D.	N.D.	N.D.	N.D.	N.D.	N.D.	N.D.	N.D.	N.D.	N.D.	N.D.	N.D.	N.D.	N.D.	N.D.	N.D.	N.D.	N.D.	N.D.	N.D.	N.D.	N.D.	N.D.	N.D.	N.D.
C03510		C03829		Methionine sulfoximine	181.064	11.0405	N.D.	N.D.	N.D.	N.D.	N.D.	N.D.	N.D.	N.D.	N.D.	N.D.	N.D.	N.D.	N.D.	N.D.	N.D.	N.D.	N.D.	N.D.	N.D.	N.D.	N.D.	N.D.	N.D.	N.D.	N.D.	N.D.	N.D.	N.D.	N.D.	N.D.	N.D.	N.D.	N.D.	N.D.	N.D.	N.D.	N.D.	N.D.	N.D.
C00604				o-Phenanthroline	181.077	10.5892	N.D.	N.D.	N.D.	N.D.	N.D.	N.D.	N.D.	N.D.	N.D.	N.D.	N.D.	N.D.	N.D.	N.D.	N.D.	N.D.	N.D.	N.D.	N.D.	N.D.	N.D.	N.D.	N.D.	N.D.	N.D.	N.D.	N.D.	N.D.	N.D.	N.D.	N.D.	N.D.	N.D.	N.D.	N.D.	N.D.	N.D.	N.D.	N.D.
C09209				Harman	183.093	11.241	N.D.	N.D.	N.D.	N.D.	N.D.	N.D.	N.D.	N.D.	N.D.	N.D.	N.D.	N.D.	N.D.	N.D.	N.D.	N.D.	N.D.	N.D.	N.D.	N.D.	N.D.	N.D.	N.D.	N.D.	N.D.	N.D.	N.D.	N.D.	N.D.	N.D.	N.D.	N.D.	N.D.	N.D.	N.D.	N.D.	N.D.	N.D.	N.D.
C07997				Eflornithine	183.095	11.7095	N.D.	N.D.	N.D.	N.D.	N.D.	N.D.	N.D.	N.D.	N.D.	N.D.	N.D.	N.D.	N.D.	N.D.	N.D.	N.D.	N.D.	N.D.	N.D.	N.D.	N.D.	N.D.	N.D.	N.D.	N.D.	N.D.	N.D.	N.D.	N.D.	N.D.	N.D.	N.D.	N.D.	N.D.	N.D.	N.D.	N.D.	N.D.	N.D.
C00788				Epinephrine	184.098	12.0886	N.D.	N.D.	N.D.	N.D.	N.D.	N.D.	N.D.	N.D.	N.D.	N.D.	N.D.	N.D.	N.D.	N.D.	N.D.	N.D.	N.D.	N.D.	N.D.	N.D.	N.D.	N.D.	N.D.	N.D.	N.D.	N.D.	N.D.	N.D.	N.D.	N.D.	N.D.	N.D.	N.D.	N.D.	N.D.	N.D.	N.D.	N.D.	N.D.
C04259				N-alpha,N-alpha-Dimethylhistidine	184.109	10.8593	N.D.	N.D.	N.D.	N.D.	N.D.	N.D.	N.D.	N.D.	N.D.	N.D.	N.D.	N.D.	N.D.	N.D.	N.D.	N.D.	N.D.	N.D.	N.D.	N.D.	N.D.	N.D.	N.D.	N.D.	N.D.	N.D.	N.D.	N.D.	N.D.	N.D.	N.D.	N.D.	N.D.	N.D.	N.D.	N.D.	N.D.	N.D.	N.D.
C06559				Desethylatrazine	188.07	19.1419	N.D.	N.D.	N.D.	N.D.	N.D.	N.D.	N.D.	N.D.	N.D.	N.D.	N.D.	N.D.	N.D.	N.D.	N.D.	N.D.	N.D.	N.D.	N.D.	N.D.	N.D.	N.D.	N.D.	N.D.	N.D.	N.D.	N.D.	N.D.	N.D.	N.D.	N.D.	N.D.	N.D.	N.D.	N.D.	N.D.	N.D.	N.D.	N.D.
C08296				Quisqualate	190.046	17.114	N.D.	N.D.	N.D.	N.D.	N.D.	N.D.	N.D.	N.D.	N.D.	N.D.	N.D.	N.D.	N.D.	N.D.	N.D.	N.D.	N.D.	N.D.	N.D.	N.D.	N.D.	N.D.	N.D.	N.D.	N.D.	N.D.	N.D.	N.D.	N.D.	N.D.	N.D.	N.D.	N.D.	N.D.	N.D.	N.D.	N.D.	N.D.	N.D.
C02256				Castanospermine	190.108	11.91	N.D.	N.D.	N.D.	N.D.	N.D.	N.D.	N.D.	N.D.	N.D.	N.D.	N.D.	N.D.	N.D.	N.D.	N.D.	N.D.	N.D.	N.D.	N.D.	N.D.	N.D.	N.D.	N.D.	N.D.	N.D.	N.D.	N.D.	N.D.	N.D.	N.D.	N.D.	N.D.	N.D.	N.D.	N.D.	N.D.	N.D.	N.D.	N.D.
C05659				5-Methoxytryptamine	191.119	11.4435	N.D.	N.D.	N.D.	N.D.	N.D.	N.D.	N.D.	N.D.	N.D.	N.D.	N.D.	N.D.	N.D.	N.D.	N.D.	N.D.	N.D.	N.D.	N.D.	N.D.	N.D.	N.D.	N.D.	N.D.	N.D.	N.D.	N.D.	N.D.	N.D.	N.D.	N.D.	N.D.	N.D.	N.D.	N.D.	N.D.	N.D.	N.D.	N.D.
C05635				5-Hydroxyindoleacetate	192.066	25.4572	N.D.	N.D.	N.D.	N.D.	N.D.	N.D.	N.D.	N.D.	N.D.	N.D.	N.D.	4.45783	N.D.	10.514	N.D.	N.D.	N.D.	N.D.	2.72371	N.D.	N.D.	N.D.	N.D.	N.D.	N.D.	N.D.	N.D.	N.D.	N.D.	N.D.	N.D.	5.417	N.D.	N.D.	N.D.	5.21375	5.32612	N.D.	N.D.
C03752				Glucosaminate	196.082	15.0785	N.D.	N.D.	N.D.	N.D.	N.D.	N.D.	N.D.	N.D.	0.613867	N.D.	N.D.	N.D.	0.844571	N.D.	N.D.	N.D.	N.D.	N.D.	0.608526	N.D.	N.D.	N.D.	N.D.	N.D.	0.697786	N.D.	N.D.	N.D.	N.D.	N.D.	N.D.	N.D.	N.D.	N.D.	N.D.	N.D.	N.D.	N.D.	N.D.
C03404				Tyrosine methyl ester	196.098	12.0981	N.D.	N.D.	N.D.	N.D.	N.D.	N.D.	N.D.	N.D.	N.D.	N.D.	7.84246	N.D.	N.D.	N.D.	N.D.	7.99956	N.D.	N.D.	N.D.	N.D.	N.D.	N.D.	6.37949	N.D.	N.D.	8.56846	N.D.	N.D.	N.D.	N.D.	N.D.	N.D.	N.D.	4.30089	N.D.	N.D.	N.D.	N.D.	N.D.
C00355				DOPA	198.077	14.7984	N.D.	N.D.	N.D.	N.D.	N.D.	N.D.	N.D.	N.D.	N.D.	N.D.	N.D.	N.D.	N.D.	N.D.	N.D.	N.D.	N.D.	N.D.	N.D.	N.D.	N.D.	N.D.	N.D.	N.D.	N.D.	N.D.	N.D.	N.D.	N.D.	N.D.	N.D.	N.D.	N.D.	N.D.	N.D.	N.D.	N.D.	N.D.	N.D.
C06552				Hydroxyatrazine	198.136	12.2695	N.D.	N.D.	N.D.	N.D.	N.D.	N.D.	N.D.	N.D.	N.D.	N.D.	N.D.	N.D.	N.D.	N.D.	N.D.	N.D.	N.D.	N.D.	N.D.	N.D.	N.D.	N.D.	N.D.	N.D.	N.D.	N.D.	N.D.	N.D.	N.D.	N.D.	N.D.	N.D.	N.D.	N.D.	N.D.	N.D.	N.D.	N.D.	N.D.
C01453				Tacrine	199.124	11.9298	N.D.	N.D.	N.D.	N.D.	N.D.	N.D.	N.D.	N.D.	N.D.	N.D.	N.D.	N.D.	N.D.	N.D.	N.D.	N.D.	N.D.	N.D.	N.D.	N.D.	N.D.	N.D.	N.D.	N.D.	N.D.	N.D.	N.D.	N.D.	N.D.	N.D.	N.D.	N.D.	N.D.	N.D.	N.D.	N.D.	N.D.	N.D.	N.D.
C01404				Arginine ethyl ester	203.151	8.28141	N.D.	N.D.	N.D.	N.D.	N.D.	N.D.	N.D.	N.D.	N.D.	N.D.	N.D.	N.D.	N.D.	N.D.	N.D.	N.D.	N.D.	N.D.	N.D.	N.D.	N.D.	N.D.	N.D.	N.D.	N.D.	N.D.	N.D.	N.D.	N.D.	N.D.	N.D.	N.D.	N.D.	N.D.	N.D.	N.D.	N.D.	N.D.	N.D.
C01909				Desthiobiotin	215.138	25.3741	N.D.	N.D.	N.D.	N.D.	N.D.	N.D.	N.D.	N.D.	N.D.	N.D.	N.D.	N.D.	N.D.	N.D.	N.D.	N.D.	N.D.	N.D.	N.D.	N.D.	N.D.	N.D.	N.D.	N.D.	N.D.	N.D.	N.D.	N.D.	N.D.	N.D.	N.D.	N.D.	N.D.	N.D.	N.D.	N.D.	N.D.	N.D.	N.D.
C02954				6-Aminopenicillanate	217.064	13.6755	N.D.	N.D.	N.D.	N.D.	N.D.	N.D.	N.D.	N.D.	N.D.	N.D.	N.D.	N.D.	N.D.	N.D.	N.D.	N.D.	N.D.	N.D.	N.D.	N.D.	N.D.	N.D.	N.D.	N.D.	N.D.	N.D.	N.D.	N.D.	N.D.	N.D.	N.D.	N.D.	N.D.	N.D.	N.D.	N.D.	N.D.	N.D.	N.D.
C08309				5-Methoxy-N,N-dimethyltryptamine	219.15	11.8525	N.D.	N.D.	N.D.	N.D.	N.D.	N.D.	N.D.	N.D.	N.D.	N.D.	N.D.	N.D.	N.D.	N.D.	N.D.	N.D.	N.D.	N.D.	N.D.	N.D.	N.D.	N.D.	N.D.	N.D.	N.D.	N.D.	N.D.	N.D.	N.D.	N.D.	N.D.	N.D.	N.D.	N.D.	N.D.	N.D.	N.D.	N.D.	N.D.
C01118				o-Succinylhomoserine	220.081	25.9217	N.D.	N.D.	N.D.	N.D.	N.D.	N.D.	N.D.	N.D.	N.D.	N.D.	N.D.	N.D.	N.D.	N.D.	N.D.	N.D.	N.D.	N.D.	N.D.	N.D.	N.D.	N.D.	N.D.	N.D.	N.D.	N.D.	N.D.	N.D.	N.D.	N.D.	N.D.	N.D.	N.D.	N.D.	N.D.	N.D.	N.D.	N.D.	N.D.
C00371				trans-Zeatin	220.12	12.4764	N.D.	N.D.	N.D.	N.D.	N.D.	N.D.	N.D.	N.D.	N.D.	N.D.	N.D.	N.D.	N.D.	N.D.	N.D.	N.D.	N.D.	N.D.	N.D.	N.D.	N.D.	N.D.	N.D.	N.D.	N.D.	N.D.	N.D.	N.D.	N.D.	N.D.	N.D.	N.D.	N.D.	N.D.	N.D.	N.D.	N.D.	N.D.	N.D.
C00643				5-Hydroxytryptophan	221.093	14.402	N.D.	N.D.	N.D.	N.D.	N.D.	N.D.	N.D.	N.D.	N.D.	N.D.	N.D.	N.D.	N.D.	N.D.	N.D.	N.D.	N.D.	N.D.	N.D.	N.D.	N.D.	N.D.	N.D.	N.D.	N.D.	N.D.	N.D.	N.D.	N.D.	N.D.	N.D.	N.D.	N.D.	N.D.	N.D.	N.D.	N.D.	N.D.	N.D.
C02794		C03227		3-Hydroxykynurenine	225.088	12.5657	N.D.	N.D.	N.D.	N.D.	N.D.	N.D.	N.D.	N.D.	N.D.	N.D.	N.D.	N.D.	N.D.	N.D.	N.D.	N.D.	N.D.	N.D.	N.D.	N.D.	N.D.	N.D.	N.D.	N.D.	N.D.	N.D.	N.D.	N.D.	N.D.	N.D.	N.D.	N.D.	N.D.	N.D.	N.D.	N.D.	N.D.	N.D.	N.D.
-				gamma-Glu-2AB	233.112	15.7309	N.D.	N.D.	N.D.	N.D.	N.D.	N.D.	N.D.	0.682926	N.D.	N.D.	0.739023	N.D.	N.D.	N.D.	0.629251	N.D.	N.D.	N.D.	N.D.	N.D.	N.D.	N.D.	N.D.	N.D.	N.D.	N.D.	N.D.	N.D.	N.D.	N.D.	N.D.	N.D.	N.D.	N.D.	N.D.	N.D.	N.D.	N.D.	N.D.
C01598				Melatonin	233.129	25.2018	N.D.	N.D.	N.D.	N.D.	N.D.	N.D.	N.D.	N.D.	N.D.	N.D.	N.D.	N.D.	N.D.	N.D.	N.D.	N.D.	N.D.	N.D.	N.D.	N.D.	N.D.	N.D.	N.D.	N.D.	N.D.	N.D.	N.D.	N.D.	N.D.	N.D.	N.D.	N.D.	N.D.	N.D.	N.D.	N.D.	N.D.	N.D.	N.D.
C00835				Sepiapterin	238.094	21.5382	N.D.	N.D.	N.D.	N.D.	N.D.	N.D.	N.D.	N.D.	N.D.	N.D.	N.D.	N.D.	N.D.	N.D.	N.D.	N.D.	N.D.	N.D.	N.D.	N.D.	N.D.	N.D.	N.D.	N.D.	N.D.	N.D.	N.D.	N.D.	N.D.	N.D.	N.D.	N.D.	N.D.	N.D.	N.D.	N.D.	N.D.	N.D.	N.D.
C02953				7,8-Dihydrobiopterin	240.109	13.9288	N.D.	N.D.	N.D.	N.D.	N.D.	N.D.	N.D.	N.D.	N.D.	N.D.	N.D.	N.D.	N.D.	N.D.	N.D.	N.D.	N.D.	N.D.	N.D.	N.D.	N.D.	N.D.	N.D.	N.D.	N.D.	N.D.	N.D.	N.D.	N.D.	N.D.	N.D.	N.D.	N.D.	N.D.	N.D.	N.D.	N.D.	N.D.	N.D.
C00884				Homocarnosine	241.13	9.16606	N.D.	N.D.	N.D.	N.D.	N.D.	N.D.	N.D.	N.D.	N.D.	N.D.	N.D.	N.D.	N.D.	N.D.	N.D.	N.D.	N.D.	N.D.	N.D.	N.D.	N.D.	N.D.	N.D.	N.D.	N.D.	N.D.	N.D.	N.D.	N.D.	N.D.	N.D.	N.D.	N.D.	N.D.	N.D.	N.D.	N.D.	N.D.	N.D.
C02567				N1-Acetylspermine	245.234	7.52737	N.D.	N.D.	N.D.	N.D.	N.D.	N.D.	N.D.	N.D.	N.D.	N.D.	N.D.	N.D.	N.D.	N.D.	N.D.	N.D.	N.D.	N.D.	N.D.	N.D.	N.D.	N.D.	N.D.	N.D.	N.D.	N.D.	N.D.	N.D.	N.D.	N.D.	N.D.	N.D.	N.D.	N.D.	N.D.	N.D.	N.D.	N.D.	N.D.
C04137				Octopine	247.141	13.7192	N.D.	N.D.	N.D.	N.D.	N.D.	N.D.	N.D.	N.D.	N.D.	N.D.	N.D.	N.D.	N.D.	N.D.	N.D.	N.D.	N.D.	N.D.	N.D.	N.D.	N.D.	N.D.	N.D.	N.D.	N.D.	N.D.	N.D.	N.D.	N.D.	N.D.	N.D.	N.D.	N.D.	N.D.	N.D.	N.D.	N.D.	N.D.	N.D.
C07666				4-Aminophenylsulfone	249.069	14.8128	N.D.	N.D.	N.D.	N.D.	N.D.	N.D.	N.D.	N.D.	N.D.	N.D.	N.D.	N.D.	N.D.	N.D.	N.D.	N.D.	N.D.	N.D.	N.D.	N.D.	N.D.	N.D.	N.D.	N.D.	N.D.	N.D.	N.D.	N.D.	N.D.	N.D.	N.D.	N.D.	N.D.	N.D.	N.D.	N.D.	N.D.	N.D.	N.D.
C00669				gamma-Glu-cys	251.07	16.0315	N.D.	N.D.	N.D.	N.D.	N.D.	N.D.	N.D.	N.D.	N.D.	N.D.	N.D.	N.D.	N.D.	N.D.	N.D.	N.D.	N.D.	N.D.	N.D.	N.D.	N.D.	N.D.	N.D.	N.D.	N.D.	N.D.	N.D.	N.D.	N.D.	N.D.	N.D.	N.D.	N.D.	N.D.	N.D.	N.D.	N.D.	N.D.	N.D.
C05198				5'-Deoxyadenosine	252.108	12.5194	N.D.	N.D.	N.D.	N.D.	N.D.	N.D.	N.D.	N.D.	N.D.	N.D.	N.D.	N.D.	N.D.	N.D.	N.D.	N.D.	N.D.	N.D.	N.D.	N.D.	N.D.	N.D.	N.D.	N.D.	N.D.	N.D.	N.D.	N.D.	N.D.	N.D.	N.D.	N.D.	N.D.	N.D.	N.D.	N.D.	N.D.	N.D.	N.D.
C06470				Muramate	252.109	13.9909	N.D.	N.D.	N.D.	N.D.	N.D.	N.D.	N.D.	N.D.	N.D.	N.D.	N.D.	N.D.	N.D.	N.D.	N.D.	N.D.	N.D.	N.D.	N.D.	N.D.	N.D.	N.D.	N.D.	N.D.	N.D.	N.D.	N.D.	N.D.	N.D.	N.D.	N.D.	N.D.	N.D.	N.D.	N.D.	N.D.	N.D.	N.D.	N.D.
C01736				Purine riboside	253.094	15.8229	N.D.	N.D.	N.D.	N.D.	N.D.	N.D.	N.D.	N.D.	N.D.	N.D.	N.D.	N.D.	N.D.	N.D.	N.D.	N.D.	N.D.	N.D.	N.D.	N.D.	N.D.	N.D.	N.D.	N.D.	N.D.	N.D.	N.D.	N.D.	N.D.	N.D.	N.D.	N.D.	N.D.	N.D.	N.D.	N.D.	N.D.	N.D.	N.D.
C04874				7,8-Dihydroneopterin	256.104	14.1821	N.D.	N.D.	N.D.	N.D.	N.D.	N.D.	N.D.	N.D.	N.D.	N.D.	N.D.	N.D.	N.D.	N.D.	N.D.	N.D.	N.D.	N.D.	N.D.	N.D.	N.D.	N.D.	N.D.	N.D.	N.D.	N.D.	N.D.	N.D.	N.D.	N.D.	N.D.	N.D.	N.D.	N.D.	N.D.	N.D.	N.D.	N.D.	N.D.
C01779				Albendazole	266.097	13.1446	N.D.	N.D.	N.D.	N.D.	N.D.	N.D.	N.D.	N.D.	N.D.	N.D.	N.D.	N.D.	N.D.	N.D.	N.D.	N.D.	N.D.	N.D.	N.D.	N.D.	N.D.	N.D.	N.D.	N.D.	N.D.	N.D.	N.D.	N.D.	N.D.	N.D.	N.D.	N.D.	N.D.	N.D.	N.D.	N.D.	N.D.	N.D.	N.D.
C03795				N6-Methyl-2'-deoxyadenosine	266.126	12.9073	N.D.	N.D.	N.D.	N.D.	N.D.	N.D.	N.D.	N.D.	N.D.	N.D.	N.D.	N.D.	N.D.	N.D.	N.D.	N.D.	N.D.	N.D.	N.D.	N.D.	N.D.	N.D.	N.D.	N.D.	N.D.	N.D.	N.D.	N.D.	N.D.	N.D.	N.D.	N.D.	N.D.	N.D.	N.D.	N.D.	N.D.	N.D.	N.D.
C10999				4,4'-Methylene bis(o-chloroaniline)	267.046	10.0852	N.D.	N.D.	N.D.	N.D.	N.D.	N.D.	N.D.	N.D.	N.D.	N.D.	N.D.	N.D.	N.D.	N.D.	N.D.	N.D.	N.D.	N.D.	N.D.	N.D.	N.D.	N.D.	N.D.	N.D.	N.D.	N.D.	N.D.	N.D.	N.D.	N.D.	N.D.	N.D.	N.D.	N.D.	N.D.	N.D.	N.D.	N.D.	N.D.
C00330				2'-Deoxyguanosine	268.108	14.5781	N.D.	N.D.	N.D.	N.D.	N.D.	N.D.	N.D.	N.D.	N.D.	N.D.	N.D.	N.D.	N.D.	N.D.	N.D.	N.D.	N.D.	N.D.	N.D.	N.D.	N.D.	N.D.	N.D.	N.D.	N.D.	N.D.	N.D.	N.D.	N.D.	N.D.	N.D.	N.D.	N.D.	N.D.	N.D.	N.D.	N.D.	N.D.	N.D.
C01817				Homocystine	269.063	12.4351	N.D.	N.D.	N.D.	N.D.	N.D.	N.D.	N.D.	N.D.	N.D.	N.D.	N.D.	N.D.	N.D.	N.D.	N.D.	N.D.	N.D.	N.D.	N.D.	N.D.	N.D.	N.D.	N.D.	N.D.	N.D.	N.D.	N.D.	N.D.	N.D.	N.D.	N.D.	N.D.	N.D.	N.D.	N.D.	N.D.	N.D.	N.D.	N.D.
C01479		C02046		Atropine	290.176	12.8312	N.D.	N.D.	N.D.	N.D.	N.D.	N.D.	N.D.	N.D.	N.D.	N.D.	N.D.	N.D.	N.D.	N.D.	N.D.	N.D.	N.D.	N.D.	N.D.	N.D.	N.D.	N.D.	N.D.	N.D.	N.D.	N.D.	N.D.	N.D.	N.D.	N.D.	N.D.	N.D.	N.D.	N.D.	N.D.	N.D.	N.D.	N.D.	N.D.
C01690				Diclofenac	296.024	25.6464	N.D.	N.D.	N.D.	N.D.	N.D.	N.D.	N.D.	N.D.	N.D.	N.D.	N.D.	N.D.	N.D.	N.D.	N.D.	N.D.	N.D.	N.D.	N.D.	N.D.	N.D.	N.D.	N.D.	N.D.	N.D.	N.D.	N.D.	N.D.	N.D.	N.D.	N.D.	N.D.	N.D.	N.D.	N.D.	N.D.	N.D.	N.D.	N.D.
C01692				Disulfiram	297.057	25.2531	N.D.	N.D.	N.D.	N.D.	N.D.	N.D.	N.D.	N.D.	N.D.	N.D.	N.D.	N.D.	N.D.	N.D.	N.D.	N.D.	N.D.	N.D.	N.D.	N.D.	N.D.	N.D.	N.D.	N.D.	N.D.	N.D.	N.D.	N.D.	N.D.	N.D.	N.D.	N.D.	N.D.	N.D.	N.D.	N.D.	N.D.	N.D.	N.D.
C01851				Scopolamine	304.156	12.7463	N.D.	N.D.	N.D.	N.D.	N.D.	N.D.	N.D.	N.D.	N.D.	N.D.	N.D.	N.D.	N.D.	N.D.	N.D.	N.D.	N.D.	N.D.	N.D.	N.D.	N.D.	N.D.	N.D.	N.D.	N.D.	N.D.	N.D.	N.D.	N.D.	N.D.	N.D.	N.D.	N.D.	N.D.	N.D.	N.D.	N.D.	N.D.	N.D.
C01632				Z-Gly-Pro	307.13	26.0189	N.D.	N.D.	N.D.	N.D.	N.D.	N.D.	N.D.	N.D.	N.D.	N.D.	N.D.	N.D.	N.D.	N.D.	N.D.	N.D.	N.D.	N.D.	N.D.	N.D.	N.D.	N.D.	N.D.	N.D.	N.D.	N.D.	N.D.	N.D.	N.D.	N.D.	N.D.	N.D.	N.D.	N.D.	N.D.	N.D.	N.D.	N.D.	N.D.
C01670				N-alpha-Benzenolarginine ethylester	307.178	13.4928	N.D.	N.D.	N.D.	N.D.	N.D.	N.D.	N.D.	N.D.	N.D.	N.D.	N.D.	N.D.	N.D.	N.D.	N.D.	N.D.	N.D.	N.D.	N.D.	N.D.	N.D.	N.D.	N.D.	N.D.	N.D.	N.D.	N.D.	N.D.	N.D.	N.D.	N.D.	N.D.	N.D.	N.D.	N.D.	N.D.	N.D.	N.D.	N.D.
C02515				3-Iodotyrosine	307.979	15.2147	N.D.	N.D.	N.D.	N.D.	N.D.	N.D.	N.D.	N.D.	N.D.	N.D.	N.D.	N.D.	N.D.	N.D.	N.D.	N.D.	N.D.	N.D.	N.D.	N.D.	N.D.	N.D.	N.D.	N.D.	N.D.	N.D.	N.D.	N.D.	N.D.	N.D.	N.D.	N.D.	N.D.	N.D.	N.D.	N.D.	N.D.	N.D.	N.D.
C00918				Chloramphenicol	323.024	25.3741	N.D.	N.D.	N.D.	N.D.	N.D.	N.D.	N.D.	N.D.	N.D.	N.D.	N.D.	N.D.	N.D.	N.D.	N.D.	N.D.	N.D.	N.D.	N.D.	N.D.	N.D.	N.D.	N.D.	N.D.	N.D.	N.D.	N.D.	N.D.	N.D.	N.D.	N.D.	N.D.	N.D.	N.D.	N.D.	N.D.	N.D.	N.D.	N.D.
C01608				Piroxicam	332.071	16.8389	N.D.	N.D.	N.D.	N.D.	N.D.	N.D.	N.D.	N.D.	N.D.	N.D.	N.D.	N.D.	N.D.	N.D.	N.D.	N.D.	N.D.	N.D.	N.D.	N.D.	N.D.	N.D.	N.D.	N.D.	N.D.	N.D.	N.D.	N.D.	N.D.	N.D.	N.D.	N.D.	N.D.	N.D.	N.D.	N.D.	N.D.	N.D.	N.D.
C02890				Tetrahydropalmatine	356.187	14.1869	N.D.	N.D.	N.D.	N.D.	N.D.	N.D.	N.D.	N.D.	N.D.	N.D.	N.D.	N.D.	N.D.	N.D.	N.D.	N.D.	N.D.	N.D.	N.D.	N.D.	N.D.	N.D.	N.D.	N.D.	N.D.	N.D.	N.D.	N.D.	N.D.	N.D.	N.D.	N.D.	N.D.	N.D.	N.D.	N.D.	N.D.	N.D.	N.D.
C03958				TRH	363.178	13.7688	N.D.	N.D.	N.D.	N.D.	N.D.	N.D.	N.D.	N.D.	N.D.	N.D.	N.D.	N.D.	N.D.	N.D.	N.D.	N.D.	N.D.	N.D.	N.D.	N.D.	N.D.	N.D.	N.D.	N.D.	N.D.	N.D.	N.D.	N.D.	N.D.	N.D.	N.D.	N.D.	N.D.	N.D.	N.D.	N.D.	N.D.	N.D.	N.D.
C02134				Allocryptopine	370.166	13.7691	N.D.	N.D.	N.D.	N.D.	N.D.	N.D.	N.D.	N.D.	N.D.	N.D.	N.D.	N.D.	N.D.	N.D.	N.D.	N.D.	N.D.	N.D.	N.D.	N.D.	N.D.	N.D.	N.D.	N.D.	N.D.	N.D.	N.D.	N.D.	N.D.	N.D.	N.D.	N.D.	N.D.	N.D.	N.D.	N.D.	N.D.	N.D.	N.D.
C00255				Riboflavin	377.145	25.2629	N.D.	N.D.	N.D.	2.89779	N.D.	4.22812	N.D.	N.D.	N.D.	N.D.	N.D.	N.D.	4.6596	N.D.	3.90421	N.D.	N.D.	N.D.	N.D.	N.D.	N.D.	N.D.	N.D.	N.D.	3.34645	N.D.	3.97251	N.D.	2.51184	N.D.	N.D.	N.D.	N.D.	N.D.	2.24265	N.D.	N.D.	N.D.	N.D.
C03451				S-Lactoylglutathione	380.113	17.0746	N.D.	N.D.	N.D.	N.D.	N.D.	N.D.	N.D.	N.D.	N.D.	N.D.	N.D.	N.D.	N.D.	N.D.	N.D.	N.D.	N.D.	N.D.	N.D.	N.D.	N.D.	N.D.	N.D.	N.D.	N.D.	N.D.	N.D.	N.D.	N.D.	N.D.	N.D.	N.D.	N.D.	N.D.	N.D.	N.D.	N.D.	N.D.	N.D.
C11331				Leu-Leu-Tyr	408.251	15.0735	N.D.	N.D.	N.D.	N.D.	N.D.	N.D.	N.D.	N.D.	N.D.	N.D.	N.D.	N.D.	N.D.	N.D.	N.D.	N.D.	N.D.	N.D.	N.D.	N.D.	N.D.	N.D.	N.D.	N.D.	N.D.	N.D.	N.D.	N.D.	N.D.	N.D.	N.D.	N.D.	N.D.	N.D.	N.D.	N.D.	N.D.	N.D.	N.D.
C01591				Leupeptin	427.304	15.0583	N.D.	N.D.	N.D.	N.D.	N.D.	N.D.	N.D.	N.D.	N.D.	N.D.	N.D.	N.D.	N.D.	N.D.	N.D.	N.D.	N.D.	N.D.	N.D.	N.D.	N.D.	N.D.	N.D.	N.D.	N.D.	N.D.	N.D.	N.D.	N.D.	N.D.	N.D.	N.D.	N.D.	N.D.	N.D.	N.D.	N.D.	N.D.	N.D.
C01060				3,5-Diiodo-tyrosine	433.875	15.7816	N.D.	N.D.	N.D.	N.D.	N.D.	N.D.	N.D.	N.D.	N.D.	N.D.	N.D.	N.D.	N.D.	N.D.	N.D.	N.D.	N.D.	N.D.	N.D.	N.D.	N.D.	N.D.	N.D.	N.D.	N.D.	N.D.	N.D.	N.D.	N.D.	N.D.	N.D.	N.D.	N.D.	N.D.	N.D.	N.D.	N.D.	N.D.	N.D.
C00440				5-Methyltetrahydrofolate	460.195	14.9973	N.D.	N.D.	N.D.	N.D.	N.D.	N.D.	N.D.	N.D.	N.D.	N.D.	N.D.	N.D.	N.D.	N.D.	N.D.	N.D.	N.D.	N.D.	N.D.	N.D.	N.D.	N.D.	N.D.	N.D.	N.D.	N.D.	N.D.	N.D.	N.D.	N.D.	N.D.	N.D.	N.D.	N.D.	N.D.	N.D.	N.D.	N.D.	N.D.
C01907				Daunorubicin	528.189	15.4428	N.D.	N.D.	N.D.	N.D.	N.D.	N.D.	N.D.	N.D.	N.D.	N.D.	N.D.	N.D.	N.D.	N.D.	N.D.	N.D.	N.D.	N.D.	N.D.	N.D.	N.D.	N.D.	N.D.	N.D.	N.D.	N.D.	N.D.	N.D.	N.D.	N.D.	N.D.	N.D.	N.D.	N.D.	N.D.	N.D.	N.D.	N.D.	N.D.
C02465				3,3',5-Triiodothyronine	651.798	17.3879	N.D.	N.D.	N.D.	N.D.	N.D.	N.D.	N.D.	N.D.	N.D.	N.D.	N.D.	N.D.	N.D.	N.D.	N.D.	N.D.	N.D.	N.D.	N.D.	N.D.	N.D.	N.D.	N.D.	N.D.	N.D.	N.D.	N.D.	N.D.	N.D.	N.D.	N.D.	N.D.	N.D.	N.D.	N.D.	N.D.	N.D.	N.D.	N.D.
